# Supplementary material for: Atomic-thick metastable phase RhMo nanosheets for hydrogen oxidation catalysis
Source: Nat Commun. 2023 Mar 30;14:1761. doi: 10.1038/s41467-023-37406-y (PMC10063647; doi:10.1038/s41467-023-37406-y)
Supplement: Supplementary file 3 — Source data [file 41467_2023_37406_MOESM3_ESM.xlsx]

## Sheet: Figure 1d
Diagonal	Frequency Counts
75	3
77	4
79	6
81	12
83	20
85	31
87	17
89	21
91	9
93	3
95	2
97	0
99	1

## Sheet: Figure 1f
	1				2
Position	Height			Position	Height
0	-0.2479			0	-0.17251
0.68602	-0.16678			0.62505	-0.12286
1.37205	-0.01562			1.25	0.02267
2.05807	0.00219			1.88	0.10614
2.7441	-0.04055			2.5	-0.17101
3.43012	0.08614			3.13	-0.35656
4.11614	-0.00143			3.75	-0.0511
4.80217	0.10091			4.38	0.00762
5.48819	0.00229			5	-0.00954
6.17422	-0.10461			5.63	0.10272
6.86024	-0.04599			6.25	0.06312
7.54626	0.06329			6.88	0.07913
8.23229	-0.07647			7.5	-0.015
8.91831	0.08814			8.13	0.04091
9.60434	0.08578			8.75	-0.12536
10.2904	-0.05677			9.38	-0.0906
10.9764	0.0533			10	0.03808
11.6624	0.02647			10.63	-0.07896
12.3484	0.05988			11.25	0.04148
13.0345	0.14722			11.88	0.000549
13.7205	0.24324			12.5	0.05443
14.4065	0.12931			13.13	-0.15112
15.0925	0.49569			13.75	-0.08959
15.7786	0.29594			14.38	-0.0071
16.4646	0.56082			15	-0.0029
17.1506	0.67535			15.63	0.03631
17.8366	0.85129			16.25	0.01207
18.5226	0.91458			16.88	0.05036
19.2087	1.06974			17.5	0.22042
19.8947	1.18014			18.13	0.31093
20.5807	1.30273			18.75	0.02241
21.2667	1.44544			19.38	0.33185
21.9528	1.2456			20	0.37891
22.6388	1.14649			20.63	0.44553
23.3248	1.05844			21.25	0.70846
24.0108	0.82524			21.88	1.26317
24.6969	0.97181			22.5	1.60544
25.3829	0.90608			23.13	1.77065
26.0689	0.7664			23.75	2.27372
26.7549	0.98135			24.38	2.35171
27.441	0.7347			25	2.23444
28.127	0.71517			25.63	2.39353
28.813	0.8426			26.25	2.50252
29.499	0.58371			26.88	2.37965
30.1851	0.78689			27.5	2.31632
30.8711	0.71899			28.13	2.35453
31.5571	0.71688			28.75	2.35104
32.2431	0.71719			29.38	2.34493
32.9292	0.65287			30	2.21592
33.6152	0.71696			30.63	2.23894
34.3012	0.80742			31.25	1.86129
34.9872	0.84183			31.88	1.59385
35.6732	0.80342			32.5	1.34072
36.3593	0.77594			33.13	1.14811
37.0453	0.8249			33.75	1.00402
37.7313	0.7399			34.38	0.86387
38.4173	0.90155			35	0.83091
39.1034	0.80148			35.63	0.6957
39.7894	0.85704			36.25	0.86949
40.4754	0.9747			36.88	0.6079
41.1614	0.90404			37.5	0.51979
41.8475	1.0085			38.13	0.70528
42.5335	0.93751			38.75	0.56566
43.2195	0.95705			39.38	0.69385
43.9055	1.05583			40	0.66335
44.5916	1.08404			40.63	0.75237
45.2776	1.09957			41.25	0.58727
45.9636	1.07108			41.88	0.94155
46.6496	1.30344			42.5	0.73012
47.3357	1.28472			43.13	0.87456
48.0217	1.33271			43.75	1.15576
48.7077	1.57738			44.38	1.00502
49.3937	1.647			45	1.10834
50.0798	1.54634			45.63	1.22686
50.7658	1.6754			46.25	1.19598
51.4518	1.51565			46.88	1.1728
52.1378	1.55492			47.5	1.35667
52.8238	1.77703			48.13	1.26912
53.5099	1.79874			48.75	1.29333
54.1959	1.71479			49.38	1.00534
54.8819	1.64515			50	1.04585
55.5679	1.46901			50.63	0.97709
56.254	1.51602			51.25	1.01918
56.94	1.38355			51.88	1.08246
57.626	1.47428			52.5	1.07416
58.312	1.49093			53.13	0.98136
58.9981	1.4173			53.75	1.12787
59.6841	1.57268			54.38	1.20501
60.3701	1.50937			55	1.11996
61.0561	1.53928			55.63	1.00556
61.7422	1.51658			56.25	1.2444
62.4282	1.50336			56.88	1.35062
63.1142	1.69005			57.5	1.37565
63.8002	1.42084			58.13	1.40763
64.4863	1.30253			58.75	1.69478
65.1723	1.16569			59.38	1.49485
65.8583	1.27192			60	1.69256
66.5443	1.17495			60.63	1.73568
67.2304	1.04255			61.25	1.79752
67.9164	0.92686			61.88	1.79889
68.6024	0.89892			62.51	1.80602
69.2884	0.64703			63.13	1.73241
69.9744	0.54962			63.76	1.73987
70.6605	0.57941			64.38	1.73401
71.3465	0.57263			65.01	1.71056
72.0325	0.44555			65.63	1.66657
72.7185	0.67239			66.26	1.80763
73.4046	0.73255			66.88	1.65611
74.0906	0.64679			67.51	1.76579
74.7766	0.75318			68.13	1.79014
75.4626	0.90603			68.76	1.6026
76.1487	0.70506			69.38	1.70706
76.8347	0.94178			70.01	1.84802
77.5207	1.01852			70.63	1.6754
78.2067	1.01773			71.26	1.56504
78.8928	1.16413			71.88	1.6374
79.5788	0.91036			72.51	1.57272
80.2648	1.20233			73.13	1.48363
80.9508	1.16948			73.76	1.31651
81.6369	1.17363			74.38	1.52857
82.3229	1.41088			75.01	1.29612
83.0089	1.32222			75.63	1.52436
83.6949	1.27774			76.26	1.42344
84.381	1.11548			76.88	1.50776
85.067	0.99776			77.51	1.51226
85.753	0.77017			78.13	1.49221
86.439	0.96451			78.76	1.43202
87.125	0.83396			79.38	1.43867
87.8111	1.00125			80.01	1.53279
88.4971	0.95351			80.63	1.75659
89.1831	0.84613			81.26	1.49563
89.8691	0.7398			81.88	1.81133
90.5552	0.78486			82.51	1.68536
91.2412	0.82338			83.13	1.91253
91.9272	0.77488			83.76	2.01468
92.6132	0.53667			84.38	2.00876
93.2993	0.55238			85.01	1.98984
93.9853	0.68171			85.63	2.13883
94.6713	0.59284			86.26	2.36295
95.3573	0.73604			86.88	2.30137
96.0434	0.92355			87.51	2.41649
96.7294	1.02558			88.13	2.51171
97.4154	0.92775			88.76	2.56658
98.1014	1.05337			89.38	2.49322
98.7875	1.25732			90.01	2.63767
99.4735	1.22318			90.63	2.38369
100.16	1.12332			91.26	2.34286
100.846	1.31674			91.88	2.21515
101.532	1.58692			92.51	1.64694
102.218	1.66471			93.13	1.51769
102.904	1.70749			93.76	1.1127
103.59	1.63747			94.38	0.73751
104.276	1.65799			95.01	0.72842
104.962	1.74724			95.63	0.46407
105.648	1.64669			96.26	0.26488
106.334	0.96252			96.88	0.44303
107.02	0.5955			97.51	0.30986
107.706	0.14416			98.13	0.36215
108.392	0.17246			98.76	0.19049
109.078	-0.07661			99.38	0.11413
109.764	-0.07695			100.01	0.07711
110.45	0.12803			100.63	0.40014
111.136	-0.07891			101.26	0.18307
111.822	-0.02152			101.88	0.18463
112.508	0.07311			102.51	0.18627
113.194	-0.02496			103.13	0.03446
113.88	-0.14701			103.76	0.3268
114.566	-0.15762			104.38	0.20601
115.252	-0.12521			105.01	0.31278
115.938	-0.13144			105.63	0.44398
116.624	-0.10302			106.26	0.36338
117.31	-0.14494			106.88	0.4331
117.996	-0.23432			107.51	0.57414
118.682	-0.1798			108.13	0.69201
119.368	-0.04713			108.76	0.56027
120.054	-0.03855			109.38	0.60566
120.74	0.0337
121.426	0.04066
122.112	0.09816
122.798	0.29658

## Sheet: Figure 1g
Thickness	Frequency Counts
0.35	2.17
0.45	23.9
0.55	32.6
0.65	28.2
0.75	13

## Sheet: Figure 1j
			ECSA-RhMo
Potential	Current density	Potential	Current density
0.03192	-0.25066	0.03226	-0.29612
0.03281	-0.23658	0.03268	-0.21959
0.03371	-0.22413	0.03319	-0.15617
0.03463	-0.21332	0.03381	-0.10582
0.03556	-0.20449	0.03454	-0.07128
0.0365	-0.19684	0.03536	-0.0473
0.03745	-0.1899	0.03623	-0.02989
0.0384	-0.18311	0.03712	-0.01524
0.03935	-0.17684	0.03802	-0.00305
0.04031	-0.17097	0.03894	0.00725
0.04127	-0.16551	0.03988	0.01606
0.04223	-0.16036	0.04082	0.02367
0.04319	-0.15551	0.04177	0.03038
0.04415	-0.15092	0.04272	0.03637
0.04512	-0.14653	0.04368	0.04178
0.04609	-0.1424	0.04464	0.0467
0.04706	-0.13852	0.04561	0.05117
0.04803	-0.13485	0.04658	0.0552
0.049	-0.13128	0.04755	0.05893
0.04998	-0.12796	0.04852	0.0624
0.05095	-0.12474	0.0495	0.06561
0.05193	-0.12173	0.05048	0.06867
0.05291	-0.11883	0.05145	0.07158
0.05389	-0.11607	0.05243	0.07429
0.05487	-0.11347	0.05341	0.07679
0.05585	-0.11102	0.05439	0.07929
0.05683	-0.10857	0.05538	0.08168
0.05781	-0.10628	0.05636	0.08403
0.0588	-0.10408	0.05734	0.08633
0.05978	-0.10204	0.05832	0.08847
0.06076	-0.10005	0.05931	0.09051
0.06175	-0.09816	0.06029	0.0925
0.06274	-0.09638	0.06128	0.09444
0.06372	-0.09459	0.06226	0.09638
0.06471	-0.09291	0.06325	0.09832
0.0657	-0.09133	0.06423	0.10026
0.06669	-0.0898	0.06522	0.10219
0.06768	-0.08832	0.0662	0.10408
0.06866	-0.08689	0.06719	0.10597
0.06965	-0.08551	0.06817	0.10796
0.07064	-0.08418	0.06916	0.1099
0.07163	-0.08291	0.07014	0.11189
0.07262	-0.08168	0.07113	0.11383
0.07362	-0.08056	0.07212	0.11571
0.07461	-0.07944	0.0731	0.11765
0.0756	-0.07837	0.07409	0.11964
0.07659	-0.0773	0.07507	0.12163
0.07758	-0.07628	0.07605	0.12367
0.07858	-0.07531	0.07704	0.12577
0.07957	-0.07439	0.07802	0.12786
0.08056	-0.07347	0.07901	0.13
0.08155	-0.0726	0.07999	0.13209
0.08255	-0.07173	0.08097	0.13429
0.08354	-0.07092	0.08196	0.13653
0.08454	-0.07015	0.08294	0.13878
0.08553	-0.06939	0.08392	0.14107
0.08652	-0.06867	0.0849	0.14337
0.08752	-0.06796	0.08589	0.14571
0.08851	-0.06724	0.08687	0.14811
0.08951	-0.06658	0.08785	0.15056
0.0905	-0.06597	0.08883	0.15306
0.0915	-0.06531	0.08981	0.15566
0.09249	-0.06474	0.09079	0.15821
0.09349	-0.06413	0.09177	0.16087
0.09449	-0.06357	0.09275	0.16362
0.09548	-0.06306	0.09373	0.16638
0.09648	-0.0625	0.09471	0.16918
0.09747	-0.06199	0.09568	0.17204
0.09847	-0.06148	0.09666	0.1749
0.09947	-0.06102	0.09764	0.17776
0.10046	-0.06056	0.09862	0.18071
0.10146	-0.0601	0.0996	0.18367
0.10246	-0.05964	0.10057	0.18673
0.10345	-0.05918	0.10155	0.18985
0.10445	-0.05878	0.10252	0.19301
0.10545	-0.05837	0.1035	0.19617
0.10644	-0.05801	0.10448	0.19944
0.10744	-0.0576	0.10545	0.20281
0.10844	-0.05724	0.10642	0.20617
0.10943	-0.05689	0.1074	0.20959
0.11043	-0.05653	0.10837	0.21306
0.11143	-0.05617	0.10934	0.21653
0.11243	-0.05587	0.11032	0.22
0.11342	-0.05556	0.11129	0.22352
0.11442	-0.0552	0.11226	0.22709
0.11542	-0.0549	0.11324	0.23077
0.11642	-0.05464	0.11421	0.23449
0.11742	-0.05434	0.11518	0.23821
0.11841	-0.05403	0.11615	0.24194
0.11941	-0.05378	0.11712	0.24566
0.12041	-0.05352	0.11809	0.24949
0.12141	-0.05327	0.11906	0.25332
0.12241	-0.05301	0.12003	0.25714
0.1234	-0.05276	0.121	0.26102
0.1244	-0.05255	0.12198	0.2648
0.1254	-0.0523	0.12295	0.26867
0.1264	-0.05204	0.12392	0.2725
0.1274	-0.05184	0.12489	0.27638
0.12839	-0.05158	0.12586	0.28031
0.12939	-0.05138	0.12683	0.28418
0.13039	-0.05117	0.1278	0.28806
0.13139	-0.05097	0.12877	0.29189
0.13239	-0.05078	0.12974	0.29571
0.13339	-0.05058	0.13071	0.29954
0.13439	-0.05038	0.13168	0.30337
0.13538	-0.05018	0.13265	0.30719
0.13638	-0.05001	0.13362	0.31102
0.13738	-0.04984	0.13459	0.31474
0.13838	-0.04967	0.13557	0.31847
0.13938	-0.04949	0.13654	0.32219
0.14038	-0.04931	0.13751	0.32592
0.14138	-0.04912	0.13848	0.32964
0.14237	-0.04895	0.13945	0.33342
0.14337	-0.0488	0.14042	0.33709
0.14437	-0.04864	0.1414	0.34077
0.14537	-0.0485	0.14237	0.34434
0.14637	-0.04835	0.14334	0.34791
0.14737	-0.04818	0.14431	0.35143
0.14837	-0.04803	0.14529	0.3549
0.14937	-0.04789	0.14626	0.35832
0.15037	-0.04775	0.14724	0.36168
0.15136	-0.04762	0.14821	0.36495
0.15236	-0.04748	0.14919	0.36816
0.15336	-0.04734	0.15016	0.37128
0.15436	-0.04719	0.15114	0.37429
0.15536	-0.04705	0.15212	0.37719
0.15636	-0.04694	0.1531	0.37995
0.15736	-0.04682	0.15408	0.3825
0.15836	-0.04666	0.15506	0.385
0.15936	-0.04646	0.15604	0.3875
0.16035	-0.04625	0.15702	0.39
0.16135	-0.04607	0.158	0.39235
0.16235	-0.04598	0.15899	0.39434
0.16335	-0.04591	0.15997	0.39592
0.16435	-0.04585	0.16096	0.39709
0.16535	-0.04574	0.16196	0.39811
0.16635	-0.04562	0.16295	0.39893
0.16735	-0.04548	0.16395	0.39964
0.16835	-0.04536	0.16494	0.40015
0.16935	-0.04526	0.16594	0.40041
0.17035	-0.04514	0.16694	0.40051
0.17134	-0.04503	0.16794	0.40041
0.17234	-0.0449	0.16894	0.40015
0.17334	-0.04477	0.16994	0.39974
0.17434	-0.04464	0.17095	0.39908
0.17534	-0.04452	0.17196	0.39827
0.17634	-0.0444	0.17296	0.3973
0.17734	-0.04428	0.17397	0.39612
0.17834	-0.04415	0.17498	0.3949
0.17934	-0.04403	0.17599	0.39352
0.18034	-0.0439	0.177	0.39199
0.18133	-0.04378	0.17802	0.39036
0.18233	-0.04366	0.17903	0.38862
0.18333	-0.04355	0.18004	0.38679
0.18433	-0.04343	0.18106	0.3849
0.18533	-0.04332	0.18207	0.38296
0.18633	-0.0432	0.18309	0.38097
0.18733	-0.04309	0.1841	0.37898
0.18833	-0.04299	0.18512	0.37684
0.18933	-0.04288	0.18614	0.37474
0.19033	-0.04277	0.18715	0.3726
0.19133	-0.04266	0.18817	0.37051
0.19233	-0.04254	0.18918	0.36842
0.19332	-0.04242	0.1902	0.36628
0.19432	-0.04231	0.19122	0.36413
0.19532	-0.04219	0.19223	0.36199
0.19632	-0.04208	0.19325	0.35995
0.19732	-0.04195	0.19426	0.35791
0.19832	-0.04184	0.19528	0.35592
0.19932	-0.04173	0.19629	0.35393
0.20032	-0.04162	0.19731	0.35199
0.20132	-0.04152	0.19832	0.35005
0.20232	-0.04141	0.19934	0.34821
0.20332	-0.04128	0.20035	0.34643
0.20431	-0.04116	0.20137	0.34469
0.20531	-0.04102	0.20238	0.34296
0.20631	-0.0409	0.20339	0.34128
0.20731	-0.0408	0.2044	0.33964
0.20831	-0.04068	0.20542	0.33806
0.20931	-0.04056	0.20643	0.33648
0.21031	-0.04044	0.20744	0.33495
0.21131	-0.04032	0.20845	0.33342
0.21231	-0.0402	0.20946	0.33194
0.21331	-0.04009	0.21047	0.33046
0.21431	-0.03998	0.21149	0.32898
0.2153	-0.03987	0.2125	0.32755
0.2163	-0.03974	0.21351	0.32612
0.2173	-0.03962	0.21452	0.32469
0.2183	-0.03949	0.21553	0.32337
0.2193	-0.03937	0.21654	0.32204
0.2203	-0.03926	0.21755	0.32071
0.2213	-0.03914	0.21856	0.31949
0.2223	-0.03902	0.21957	0.31827
0.2233	-0.0389	0.22058	0.31709
0.2243	-0.03876	0.22158	0.31597
0.2253	-0.03862	0.22259	0.3149
0.22629	-0.0385	0.2236	0.31388
0.22729	-0.03837	0.22461	0.31296
0.22829	-0.03826	0.22561	0.31204
0.22929	-0.03815	0.22662	0.31117
0.23029	-0.03804	0.22763	0.31036
0.23129	-0.03792	0.22863	0.30954
0.23229	-0.03781	0.22964	0.30878
0.23329	-0.03768	0.23065	0.30801
0.23429	-0.03756	0.23165	0.3073
0.23529	-0.03743	0.23266	0.30658
0.23629	-0.03732	0.23366	0.30587
0.23728	-0.03719	0.23467	0.3051
0.23828	-0.03707	0.23567	0.30429
0.23928	-0.03695	0.23668	0.30337
0.24028	-0.03682	0.23769	0.3024
0.24128	-0.0367	0.2387	0.30133
0.24228	-0.03657	0.23971	0.3002
0.24328	-0.03642	0.24071	0.29898
0.24428	-0.0363	0.24173	0.29755
0.24528	-0.03617	0.24274	0.29602
0.24628	-0.03604	0.24375	0.29429
0.24727	-0.03591	0.24477	0.29235
0.24827	-0.03577	0.24578	0.29026
0.24927	-0.03563	0.2468	0.28796
0.25027	-0.0355	0.24782	0.28546
0.25127	-0.03538	0.24884	0.28265
0.25227	-0.03527	0.24986	0.27954
0.25327	-0.03513	0.25089	0.27622
0.25427	-0.03499	0.25192	0.2726
0.25527	-0.03486	0.25295	0.26878
0.25627	-0.03472	0.25398	0.26469
0.25726	-0.0346	0.25501	0.26036
0.25826	-0.03447	0.25604	0.25577
0.25926	-0.03434	0.25708	0.25092
0.26026	-0.03421	0.25812	0.24582
0.26126	-0.03406	0.25916	0.24061
0.26226	-0.0339	0.2602	0.23526
0.26326	-0.03374	0.26124	0.2298
0.26426	-0.0336	0.26229	0.22413
0.26526	-0.03347	0.26333	0.21842
0.26625	-0.03335	0.26437	0.21265
0.26725	-0.03322	0.26542	0.20694
0.26825	-0.03309	0.26646	0.20133
0.26925	-0.03293	0.2675	0.19587
0.27025	-0.03279	0.26854	0.19046
0.27125	-0.03267	0.26958	0.18515
0.27225	-0.03254	0.27062	0.18005
0.27325	-0.03241	0.27166	0.1751
0.27425	-0.03227	0.2727	0.17036
0.27525	-0.03212	0.27373	0.16577
0.27624	-0.03198	0.27477	0.16138
0.27724	-0.03184	0.2758	0.15714
0.27824	-0.03169	0.27683	0.15306
0.27924	-0.03155	0.27786	0.14918
0.28024	-0.03139	0.27889	0.14546
0.28124	-0.03124	0.27992	0.14194
0.28224	-0.03109	0.28094	0.13857
0.28324	-0.03094	0.28197	0.13531
0.28424	-0.0308	0.28299	0.13219
0.28523	-0.03064	0.28401	0.12929
0.28623	-0.03048	0.28503	0.12648
0.28723	-0.03034	0.28605	0.12378
0.28823	-0.03019	0.28707	0.12122
0.28923	-0.03005	0.28809	0.11867
0.29023	-0.02991	0.28911	0.11628
0.29123	-0.02977	0.29013	0.11398
0.29223	-0.02962	0.29115	0.11184
0.29323	-0.02946	0.29216	0.1098
0.29422	-0.0293	0.29318	0.10786
0.29522	-0.02913	0.29419	0.10602
0.29622	-0.02898	0.2952	0.10429
0.29722	-0.02886	0.29622	0.1026
0.29822	-0.02871	0.29723	0.10097
0.29922	-0.02856	0.29824	0.09949
0.30022	-0.02839	0.29925	0.09801
0.30122	-0.02821	0.30026	0.09673
0.30221	-0.02805	0.30127	0.09546
0.30321	-0.0279	0.30228	0.09423
0.30421	-0.02774	0.30329	0.09306
0.30521	-0.02758	0.3043	0.09194
0.30621	-0.02742	0.30531	0.09092
0.30721	-0.02724	0.30631	0.08995
0.30821	-0.02708	0.30732	0.08903
0.30921	-0.02691	0.30833	0.08821
0.3102	-0.02675	0.30933	0.0874
0.3112	-0.02658	0.31034	0.08663
0.3122	-0.0264	0.31134	0.08592
0.3132	-0.02623	0.31235	0.0852
0.3142	-0.02607	0.31335	0.08459
0.3152	-0.02589	0.31436	0.08398
0.3162	-0.02572	0.31536	0.08342
0.3172	-0.02554	0.31637	0.08286
0.31819	-0.02535	0.31737	0.0824
0.31919	-0.02518	0.31837	0.08189
0.32019	-0.025	0.31938	0.08153
0.32119	-0.02483	0.32038	0.08112
0.32219	-0.02465	0.32138	0.08071
0.32319	-0.02447	0.32239	0.08036
0.32419	-0.02429	0.32339	0.08005
0.32518	-0.02409	0.32439	0.07974
0.32618	-0.0239	0.32539	0.07949
0.32718	-0.02371	0.32639	0.07929
0.32818	-0.02353	0.3274	0.07908
0.32918	-0.02336	0.3284	0.07883
0.33018	-0.02318	0.3294	0.07862
0.33118	-0.02298	0.3304	0.07847
0.33217	-0.0228	0.3314	0.07832
0.33317	-0.0226	0.3324	0.07821
0.33417	-0.0224	0.3334	0.07811
0.33517	-0.02221	0.3344	0.07796
0.33617	-0.022	0.3354	0.07791
0.33717	-0.0218	0.33641	0.07781
0.33817	-0.0216	0.33741	0.07781
0.33916	-0.02138	0.33841	0.07776
0.34016	-0.02118	0.33941	0.07776
0.34116	-0.02098	0.34041	0.07776
0.34216	-0.02079	0.34141	0.0777
0.34316	-0.0206	0.34241	0.07776
0.34416	-0.02039	0.34341	0.07781
0.34515	-0.02018	0.3444	0.07786
0.34615	-0.01996	0.3454	0.07796
0.34715	-0.01974	0.3464	0.07806
0.34815	-0.01953	0.3474	0.07811
0.34915	-0.01931	0.3484	0.07821
0.35015	-0.01909	0.3494	0.07832
0.35114	-0.01886	0.3504	0.07847
0.35214	-0.01862	0.3514	0.07867
0.35314	-0.01838	0.3524	0.07883
0.35414	-0.01816	0.3534	0.07903
0.35514	-0.01793	0.35439	0.07918
0.35614	-0.0177	0.35539	0.07934
0.35713	-0.01746	0.35639	0.07959
0.35813	-0.01721	0.35739	0.0798
0.35913	-0.01697	0.35839	0.0801
0.36013	-0.01673	0.35939	0.08036
0.36113	-0.0165	0.36038	0.08056
0.36212	-0.01626	0.36138	0.08082
0.36312	-0.01598	0.36238	0.08117
0.36412	-0.01571	0.36338	0.08158
0.36512	-0.01541	0.36437	0.08204
0.36612	-0.01514	0.36537	0.08245
0.36711	-0.01491	0.36637	0.0827
0.36811	-0.01468	0.36737	0.08301
0.36911	-0.01443	0.36836	0.08327
0.37011	-0.01418	0.36936	0.08357
0.37111	-0.0139	0.37036	0.08398
0.3721	-0.01362	0.37135	0.08444
0.3731	-0.01334	0.37235	0.0849
0.3741	-0.01305	0.37335	0.08531
0.3751	-0.01277	0.37434	0.08577
0.3761	-0.01247	0.37534	0.08622
0.37709	-0.01219	0.37634	0.08673
0.37809	-0.0119	0.37733	0.08724
0.37909	-0.01161	0.37833	0.08776
0.38009	-0.01132	0.37933	0.08827
0.38108	-0.011	0.38032	0.08883
0.38208	-0.01068	0.38132	0.08939
0.38308	-0.01038	0.38231	0.08995
0.38408	-0.01006	0.38331	0.09061
0.38507	-0.00974	0.3843	0.09117
0.38607	-0.00943	0.3853	0.09179
0.38707	-0.0091	0.38629	0.09245
0.38807	-0.00877	0.38729	0.09311
0.38906	-0.00842	0.38828	0.09383
0.39006	-0.00808	0.38928	0.09454
0.39106	-0.00774	0.39027	0.09526
0.39206	-0.00741	0.39127	0.09597
0.39305	-0.00708	0.39226	0.09668
0.39405	-0.00673	0.39326	0.09745
0.39505	-0.00637	0.39425	0.09821
0.39605	-0.00601	0.39524	0.09903
0.39704	-0.00563	0.39624	0.0999
0.39804	-0.00524	0.39723	0.10077
0.39904	-0.00487	0.39822	0.10163
0.40003	-0.00448	0.39922	0.10255
0.40103	-0.00409	0.40021	0.10347
0.40203	-0.00369	0.4012	0.10439
0.40303	-0.00327	0.40219	0.10536
0.40402	-0.00286	0.40319	0.10633
0.40502	-0.00246	0.40418	0.1073
0.40602	-0.00205	0.40517	0.10827
0.40701	-0.00165	0.40616	0.10929
0.40801	-0.00122	0.40716	0.11036
0.40901	-0.0008	0.40815	0.11143
0.41	-0.000368673	0.40914	0.11255
0.411	6.31122e-05	0.41013	0.11367
0.412	0.000485612	0.41112	0.11474
0.41299	0.000931122	0.41211	0.11592
0.41399	0.00139	0.4131	0.11709
0.41499	0.00184	0.4141	0.11832
0.41598	0.00231	0.41509	0.11954
0.41698	0.00276	0.41608	0.12071
0.41798	0.00322	0.41707	0.12189
0.41897	0.0037	0.41806	0.12301
0.41997	0.00419	0.41905	0.12418
0.42096	0.00469	0.42004	0.12541
0.42196	0.00519	0.42103	0.12668
0.42296	0.00569	0.42202	0.12796
0.42395	0.0062	0.42301	0.12918
0.42495	0.0067	0.424	0.13041
0.42594	0.00722	0.42499	0.13163
0.42694	0.00777	0.42598	0.13286
0.42794	0.00831	0.42698	0.13408
0.42893	0.00887	0.42797	0.13536
0.42993	0.00942	0.42896	0.13663
0.43092	0.00997	0.42995	0.13781
0.43192	0.01053	0.43094	0.13903
0.43292	0.01109	0.43193	0.14015
0.43391	0.01165	0.43292	0.14133
0.43491	0.01225	0.43391	0.1425
0.4359	0.01285	0.4349	0.14367
0.4369	0.01346	0.43589	0.14474
0.43789	0.01407	0.43689	0.14582
0.43889	0.01468	0.43788	0.14689
0.43988	0.0153	0.43887	0.14796
0.44088	0.01593	0.43986	0.14898
0.44187	0.01658	0.44085	0.15
0.44287	0.01723	0.44185	0.15097
0.44386	0.01788	0.44284	0.15189
0.44486	0.01855	0.44383	0.15281
0.44585	0.01922	0.44483	0.15367
0.44685	0.0199	0.44582	0.15449
0.44784	0.02059	0.44681	0.15536
0.44884	0.02129	0.44781	0.15617
0.44983	0.02199	0.4488	0.15694
0.45083	0.02272	0.44979	0.15765
0.45182	0.02346	0.45079	0.15837
0.45281	0.02422	0.45178	0.15903
0.45381	0.02497	0.45278	0.15969
0.4548	0.02574	0.45377	0.16031
0.4558	0.02651	0.45477	0.16092
0.45679	0.02729	0.45577	0.16143
0.45779	0.02808	0.45676	0.16194
0.45878	0.0289	0.45776	0.1624
0.45977	0.02973	0.45875	0.16291
0.46077	0.03059	0.45975	0.16337
0.46176	0.03144	0.46075	0.16378
0.46275	0.03229	0.46174	0.16418
0.46375	0.03317	0.46274	0.16454
0.46474	0.03408	0.46374	0.16485
0.46573	0.03502	0.46474	0.1652
0.46672	0.03599	0.46573	0.16556
0.46772	0.03697	0.46673	0.16587
0.46871	0.03794	0.46773	0.16612
0.4697	0.03891	0.46873	0.16628
0.47069	0.03991	0.46973	0.16648
0.47169	0.04095	0.47073	0.16668
0.47268	0.04201	0.47172	0.16684
0.47367	0.04309	0.47272	0.16709
0.47466	0.04419	0.47372	0.16724
0.47565	0.04529	0.47472	0.1674
0.47665	0.04644	0.47572	0.16755
0.47764	0.04761	0.47672	0.16765
0.47863	0.04882	0.47772	0.16781
0.47962	0.05008	0.47872	0.16791
0.48061	0.05138	0.47972	0.16806
0.4816	0.05265	0.48071	0.16811
0.48259	0.05403	0.48171	0.16821
0.48358	0.05541	0.48271	0.16832
0.48457	0.05684	0.48371	0.16847
0.48555	0.05832	0.48471	0.16857
0.48654	0.05985	0.48571	0.16867
0.48753	0.06148	0.48671	0.16878
0.48852	0.06311	0.48771	0.16883
0.4895	0.0648	0.48871	0.16893
0.49049	0.06658	0.48971	0.16898
0.49148	0.06842	0.49071	0.16903
0.49246	0.07036	0.49171	0.16913
0.49345	0.07235	0.49271	0.16918
0.49443	0.07444	0.49371	0.16923
0.49541	0.07658	0.49471	0.16929
0.4964	0.07888	0.49571	0.16939
0.49738	0.08122	0.4967	0.16949
0.49836	0.08372	0.4977	0.16959
0.49934	0.08628	0.4987	0.16969
0.50032	0.08903	0.4997	0.1698
0.5013	0.09184	0.5007	0.1699
0.50228	0.0948	0.5017	0.16995
0.50325	0.09796	0.5027	0.17005
0.50423	0.10128	0.5037	0.17015
0.5052	0.10474	0.5047	0.17026
0.50617	0.10847	0.5057	0.17036
0.50714	0.1123	0.5067	0.17041
0.50811	0.11643	0.5077	0.17046
0.50908	0.12077	0.5087	0.17061
0.51004	0.12536	0.5097	0.17071
0.511	0.1302	0.51069	0.17092
0.51197	0.13536	0.51169	0.17107
0.51292	0.14077	0.51269	0.17122
0.51388	0.14653	0.51369	0.17138
0.51483	0.15265	0.51469	0.17153
0.51578	0.15913	0.51569	0.17173
0.51673	0.16597	0.51669	0.17189
0.51768	0.17321	0.51768	0.17204
0.51862	0.18092	0.51868	0.17219
0.51956	0.18898	0.51968	0.1723
0.52049	0.1976	0.52068	0.17245
0.52142	0.20668	0.52168	0.1726
0.52235	0.21633	0.52268	0.17281
0.52327	0.22653	0.52368	0.17306
0.52419	0.2373	0.52468	0.17332
0.5251	0.24862	0.52567	0.17352
0.52601	0.26056	0.52667	0.17378
0.52691	0.27311	0.52767	0.17403
0.52781	0.28638	0.52867	0.17429
0.5287	0.30031	0.52967	0.17454
0.52959	0.3149	0.53066	0.1748
0.53048	0.33026	0.53166	0.17505
0.53135	0.34628	0.53266	0.17531
0.53222	0.36306	0.53366	0.17561
0.53309	0.38066	0.53466	0.17592
0.53395	0.39908	0.53565	0.17633
0.5348	0.41832	0.53665	0.17673
0.53565	0.43842	0.53765	0.17714
0.53649	0.45939	0.53864	0.1775
0.53732	0.48133	0.53964	0.17791
0.53815	0.50423	0.54064	0.17832
0.53896	0.52806	0.54163	0.17872
0.53977	0.55357	0.54263	0.17923
0.54057	0.5801	0.54363	0.17969
0.54136	0.60765	0.54462	0.1802
0.54213	0.63673	0.54562	0.18066
0.54289	0.66786	0.54662	0.18117
0.54365	0.7	0.54761	0.18168
0.54438	0.73469	0.54861	0.18224
0.54511	0.77092	0.5496	0.18286
0.54581	0.80969	0.5506	0.18347
0.5465	0.85051	0.55159	0.18403
0.54716	0.89439	0.55259	0.18464
0.54781	0.94082	0.55358	0.18531
0.54843	0.99031	0.55458	0.18592
0.54903	1.04235	0.55557	0.18658
0.54961	1.09796	0.55657	0.18719
0.55016	1.15612	0.55756	0.18776
0.55069	1.21735	0.55856	0.18827
0.5512	1.28163	0.55956	0.18883
0.5517	1.34796	0.56055	0.18939
0.55218	1.41582	0.56155	0.18995
0.55265	1.4852	0.56254	0.19046
0.55311	1.5551	0.56354	0.19087
0.55358	1.62449	0.56454	0.19117
0.55406	1.69235	0.56554	0.19153
0.55456	1.75816	0.56653	0.19199
0.55508	1.82092	0.56753	0.1925
0.55564	1.87908	0.56852	0.19306
0.55623	1.93163	0.56952	0.19337
0.55688	1.97806	0.57052	0.19337
0.55758	2.01684	0.57152	0.19327
0.55835	2.04745	0.57252	0.19311
0.55918	2.06939	0.57352	0.19301
0.56008	2.08265	0.57452	0.19301
0.56105	2.08673	0.57552	0.19301
0.56208	2.08214	0.57653	0.19296
0.56319	2.06837	0.57753	0.19286
0.56435	2.04694	0.57853	0.19276
0.56558	2.01786	0.57953	0.19265
0.56684	1.98265	0.58053	0.1925
0.56815	1.94286	0.58153	0.19235
0.56948	1.89898	0.58253	0.19219
0.57084	1.85255	0.58353	0.19199
0.57221	1.80459	0.58453	0.19179
0.57357	1.75663	0.58554	0.19163
0.57494	1.70918	0.58654	0.19143
0.57629	1.66276	0.58754	0.19128
0.57763	1.61888	0.58854	0.19112
0.57895	1.57704	0.58954	0.19092
0.58025	1.53776	0.59054	0.19077
0.58153	1.50102	0.59154	0.19061
0.58278	1.46735	0.59254	0.19046
0.58402	1.43622	0.59355	0.19031
0.58524	1.40714	0.59455	0.1902
0.58645	1.38061	0.59555	0.19005
0.58764	1.35561	0.59655	0.18985
0.58881	1.33265	0.59755	0.18974
0.58998	1.31071	0.59855	0.18964
0.59114	1.29031	0.59955	0.18959
0.59229	1.27092	0.60055	0.18954
0.59343	1.25204	0.60155	0.18949
0.59457	1.23367	0.60255	0.18939
0.5957	1.21633	0.60355	0.18929
0.59684	1.19847	0.60455	0.18923
0.59797	1.18163	0.60555	0.18923
0.5991	1.1648	0.60655	0.18923
0.60023	1.14796	0.60755	0.18923
0.60135	1.13112	0.60855	0.18918
0.60248	1.1148	0.60955	0.18913
0.60361	1.09796	0.61055	0.18913
0.60473	1.08214	0.61155	0.18918
0.60585	1.06582	0.61255	0.18923
0.60697	1.05	0.61355	0.18929
0.60809	1.03418	0.61455	0.18934
0.60922	1.01837	0.61555	0.18934
0.61033	1.00306	0.61655	0.18939
0.61145	0.98776	0.61755	0.18949
0.61257	0.97245	0.61855	0.18959
0.61368	0.95765	0.61955	0.18974
0.61479	0.94286	0.62055	0.1898
0.61591	0.92806	0.62155	0.18985
0.61702	0.91327	0.62255	0.18995
0.61813	0.89847	0.62355	0.19
0.61924	0.88418	0.62455	0.19005
0.62035	0.8699	0.62555	0.19015
0.62146	0.85612	0.62655	0.19026
0.62257	0.84184	0.62754	0.19041
0.62367	0.82806	0.62854	0.19051
0.62478	0.81378	0.62954	0.19061
0.62588	0.8	0.63054	0.19077
0.62699	0.78622	0.63154	0.19087
0.6281	0.77245	0.63254	0.19102
0.6292	0.75918	0.63354	0.19112
0.6303	0.74541	0.63454	0.19122
0.63141	0.73163	0.63554	0.19133
0.63251	0.71837	0.63654	0.19143
0.63361	0.7051	0.63754	0.19158
0.63472	0.69133	0.63853	0.19173
0.63582	0.67806	0.63953	0.19184
0.63691	0.66531	0.64053	0.19194
0.63802	0.65204	0.64153	0.19204
0.63911	0.63929	0.64253	0.19214
0.64021	0.62653	0.64353	0.1923
0.64131	0.61378	0.64453	0.1924
0.64241	0.60102	0.64553	0.1925
0.6435	0.58878	0.64653	0.1926
0.64459	0.57653	0.64753	0.19265
0.64568	0.5648	0.64853	0.19276
0.64678	0.55255	0.64953	0.19286
0.64786	0.54133	0.65053	0.19296
0.64895	0.5301	0.65152	0.19311
0.65003	0.51888	0.65252	0.19321
0.65112	0.50781	0.65352	0.19327
0.6522	0.49714	0.65452	0.19332
0.65328	0.48679	0.65552	0.19342
0.65436	0.47663	0.65652	0.19352
0.65543	0.46679	0.65752	0.19357
0.65651	0.45719	0.65852	0.19367
0.65758	0.44781	0.65952	0.19367
0.65865	0.43867	0.66052	0.19372
0.65971	0.42985	0.66152	0.19372
0.66078	0.42133	0.66252	0.19383
0.66184	0.41306	0.66352	0.19388
0.6629	0.4051	0.66452	0.19398
0.66396	0.39735	0.66552	0.19403
0.66502	0.38974	0.66652	0.19403
0.66608	0.38245	0.66752	0.19403
0.66713	0.37546	0.66852	0.19408
0.66818	0.36867	0.66952	0.19408
0.66923	0.36219	0.67052	0.19418
0.67028	0.35592	0.67152	0.19423
0.67133	0.3498	0.67252	0.19418
0.67237	0.34388	0.67352	0.19413
0.67342	0.33816	0.67452	0.19408
0.67446	0.3327	0.67552	0.19403
0.6755	0.32745	0.67652	0.19403
0.67654	0.3224	0.67752	0.19403
0.67757	0.31755	0.67852	0.19398
0.67861	0.31286	0.67952	0.19388
0.67964	0.30832	0.68052	0.19383
0.68068	0.30393	0.68152	0.19372
0.68171	0.29974	0.68252	0.19367
0.68274	0.29571	0.68352	0.19367
0.68377	0.29179	0.68452	0.19362
0.6848	0.28801	0.68552	0.19352
0.68583	0.28439	0.68652	0.19347
0.68685	0.28087	0.68752	0.19332
0.68788	0.2775	0.68852	0.19327
0.6889	0.27434	0.68952	0.19316
0.68993	0.27122	0.69052	0.19306
0.69095	0.26827	0.69153	0.19296
0.69197	0.26541	0.69253	0.19286
0.69299	0.2626	0.69353	0.1927
0.69401	0.25995	0.69453	0.19255
0.69503	0.2574	0.69553	0.19245
0.69605	0.2549	0.69653	0.1923
0.69707	0.2525	0.69753	0.19219
0.69809	0.2501	0.69853	0.19204
0.69911	0.24786	0.69953	0.19189
0.70012	0.24566	0.70053	0.19173
0.70114	0.24362	0.70154	0.19158
0.70215	0.24158	0.70254	0.19148
0.70317	0.23964	0.70354	0.19133
0.70418	0.2377	0.70454	0.19117
0.7052	0.23582	0.70554	0.19102
0.70621	0.23403	0.70654	0.19082
0.70722	0.2323	0.70754	0.19066
0.70824	0.23061	0.70854	0.19051
0.70925	0.22903	0.70955	0.19031
0.71026	0.22745	0.71055	0.19015
0.71127	0.22587	0.71155	0.1899
0.71229	0.22434	0.71255	0.18969
0.7133	0.22291	0.71355	0.18949
0.71431	0.22148	0.71455	0.18929
0.71532	0.22015	0.71555	0.18908
0.71633	0.21883	0.71656	0.18888
0.71734	0.2175	0.71756	0.18867
0.71835	0.21622	0.71856	0.18847
0.71936	0.215	0.71956	0.18827
0.72037	0.21378	0.72056	0.18811
0.72137	0.2126	0.72156	0.18791
0.72238	0.21148	0.72257	0.1877
0.72339	0.21036	0.72357	0.1875
0.7244	0.20923	0.72457	0.18724
0.72541	0.20816	0.72557	0.18699
0.72642	0.20709	0.72657	0.18679
0.72742	0.20612	0.72757	0.18653
0.72843	0.2051	0.72858	0.18633
0.72944	0.20413	0.72958	0.18612
0.73045	0.20316	0.73058	0.18587
0.73145	0.20224	0.73158	0.18561
0.73246	0.20133	0.73258	0.18536
0.73347	0.20041	0.73358	0.18515
0.73447	0.19959	0.73459	0.18495
0.73548	0.19872	0.73559	0.18469
0.73649	0.19786	0.73659	0.18444
0.73749	0.19704	0.73759	0.18418
0.7385	0.19617	0.73859	0.18398
0.73951	0.19536	0.7396	0.18372
0.74051	0.19459	0.7406	0.18352
0.74152	0.19383	0.7416	0.18327
0.74252	0.19311	0.7426	0.18306
0.74353	0.19235	0.7436	0.18281
0.74454	0.19163	0.7446	0.18255
0.74554	0.19092	0.74561	0.18235
0.74655	0.1902	0.74661	0.18209
0.74755	0.18949	0.74761	0.18184
0.74856	0.18883	0.74861	0.18158
0.74956	0.18816	0.74961	0.18133
0.75057	0.1875	0.75062	0.18107
0.75157	0.18689	0.75162	0.18087
0.75258	0.18628	0.75262	0.18061
0.75358	0.18566	0.75362	0.18041
0.75459	0.18505	0.75462	0.1802
0.75559	0.18444	0.75562	0.18
0.75659	0.18388	0.75663	0.17974
0.7576	0.18332	0.75763	0.17949
0.7586	0.18276	0.75863	0.17929
0.75961	0.18219	0.75963	0.17908
0.76061	0.18163	0.76063	0.17883
0.76162	0.18112	0.76163	0.17862
0.76262	0.18056	0.76264	0.17837
0.76362	0.18005	0.76364	0.17811
0.76463	0.17949	0.76464	0.17791
0.76563	0.17898	0.76564	0.1777
0.76664	0.17852	0.76664	0.17755
0.76764	0.17801	0.76764	0.17735
0.76864	0.17755	0.76865	0.17709
0.76965	0.17704	0.76965	0.17689
0.77065	0.17663	0.77065	0.17668
0.77165	0.17628	0.77165	0.17653
0.77266	0.17592	0.77265	0.17643
0.77366	0.17556	0.77365	0.17628
0.77466	0.17515	0.77465	0.17607
0.77567	0.17464	0.77566	0.17582
0.77667	0.17418	0.77666	0.17551
0.77767	0.17372	0.77766	0.17526
0.77868	0.17332	0.77866	0.17505
0.77968	0.17296	0.77966	0.1749
0.78068	0.1726	0.78066	0.17474
0.78168	0.17219	0.78167	0.17454
0.78269	0.17179	0.78267	0.17439
0.78369	0.17143	0.78367	0.17418
0.78469	0.17107	0.78467	0.17403
0.78569	0.17077	0.78567	0.17383
0.7867	0.17046	0.78667	0.17362
0.7877	0.1701	0.78767	0.17347
0.7887	0.16974	0.78868	0.17327
0.7897	0.16944	0.78968	0.17311
0.79071	0.16913	0.79068	0.17301
0.79171	0.16888	0.79168	0.17286
0.79271	0.16862	0.79268	0.1727
0.79371	0.16837	0.79368	0.1725
0.79472	0.16806	0.79468	0.17235
0.79572	0.16781	0.79568	0.17219
0.79672	0.1676	0.79668	0.17209
0.79772	0.16735	0.79769	0.17194
0.79872	0.16714	0.79869	0.17184
0.79972	0.16694	0.79969	0.17168
0.80073	0.16673	0.80069	0.17153
0.80173	0.16653	0.80169	0.17143
0.80273	0.16633	0.80269	0.17128
0.80373	0.16617	0.80369	0.17117
0.80473	0.16607	0.80469	0.17107
0.80573	0.16592	0.80569	0.17097
0.80673	0.16577	0.80669	0.17087
0.80773	0.16561	0.80769	0.17077
0.80873	0.16551	0.8087	0.17066
0.80974	0.16541	0.8097	0.17056
0.81074	0.16531	0.8107	0.17051
0.81174	0.16526	0.8117	0.17046
0.81274	0.16515	0.8127	0.17041
0.81374	0.1651	0.8137	0.17031
0.81474	0.16505	0.8147	0.1702
0.81574	0.16495	0.8157	0.17015
0.81674	0.16495	0.8167	0.1701
0.81774	0.1649	0.8177	0.1701
0.81874	0.1649	0.8187	0.17005
0.81974	0.16485	0.8197	0.17
0.82074	0.16485	0.8207	0.16995
0.82174	0.16485	0.8217	0.1699
0.82274	0.16485	0.8227	0.1699
0.82374	0.16485	0.8237	0.1699
0.82474	0.16485	0.8247	0.16985
0.82574	0.16485	0.8257	0.16985
0.82674	0.1648	0.8267	0.1698
0.82774	0.1648	0.8277	0.1698
0.82874	0.16474	0.8287	0.16974
0.82974	0.1648	0.8297	0.16974
0.83074	0.1648	0.8307	0.1698
0.83174	0.16485	0.8317	0.1698
0.83274	0.1648	0.8327	0.1698
0.83374	0.1648	0.8337	0.1698
0.83474	0.1648	0.8347	0.1698
0.83574	0.16474	0.8357	0.16985
0.83674	0.16474	0.8367	0.16985
0.83774	0.16474	0.8377	0.1699
0.83874	0.16469	0.8387	0.1699
0.83974	0.16464	0.8397	0.1699
0.84074	0.16459	0.8407	0.16995
0.84174	0.16454	0.8417	0.17
0.84274	0.16454	0.8427	0.17005
0.84374	0.16449	0.8437	0.1701
0.84474	0.16449	0.8447	0.1702
0.84574	0.16444	0.8457	0.17026
0.84674	0.16439	0.8467	0.17031
0.84774	0.16434	0.8477	0.17036
0.84874	0.16429	0.8487	0.17046
0.84974	0.16423	0.8497	0.17051
0.85074	0.16423	0.8507	0.17061
0.85174	0.16418	0.8517	0.17071
0.85274	0.16418	0.85269	0.17077
0.85375	0.16413	0.85369	0.17087
0.85475	0.16413	0.85469	0.17102
0.85575	0.16408	0.85569	0.17112
0.85675	0.16413	0.85669	0.17128
0.85775	0.16413	0.85769	0.17138
0.85874	0.16418	0.85869	0.17148
0.85974	0.16418	0.85969	0.17163
0.86074	0.16423	0.86069	0.17179
0.86174	0.16423	0.86169	0.17189
0.86274	0.16429	0.86268	0.17209
0.86374	0.16434	0.86368	0.17224
0.86474	0.16439	0.86468	0.17235
0.86574	0.16449	0.86568	0.1725
0.86674	0.16459	0.86668	0.17265
0.86774	0.16469	0.86768	0.17286
0.86874	0.1648	0.86868	0.17306
0.86974	0.1649	0.86968	0.17327
0.87074	0.16505	0.87067	0.17342
0.87174	0.16515	0.87167	0.17362
0.87274	0.16531	0.87267	0.17378
0.87374	0.16546	0.87367	0.17403
0.87473	0.16566	0.87467	0.17429
0.87573	0.16582	0.87567	0.17449
0.87673	0.16597	0.87666	0.17469
0.87773	0.16612	0.87766	0.1749
0.87896	0.13607	0.87889	0.14566
0.87814	0.11296	0.87806	0.12327
0.87728	0.09383	0.8772	0.10464
0.8764	0.07857	0.87631	0.0898
0.87548	0.06857	0.87539	0.07995
0.87453	0.06122	0.87444	0.07265
0.87358	0.0549	0.87349	0.06638
0.87263	0.04833	0.87254	0.05985
0.87168	0.04239	0.87159	0.05398
0.87072	0.03689	0.87063	0.04859
0.86976	0.0318	0.86967	0.0436
0.86879	0.02705	0.8687	0.03895
0.86783	0.02262	0.86774	0.03462
0.86686	0.01845	0.86677	0.03054
0.86589	0.01453	0.8658	0.0267
0.86492	0.0108	0.86482	0.02307
0.86394	0.00728	0.86385	0.01967
0.86297	0.00395	0.86287	0.01647
0.86199	0.000761735	0.8619	0.01342
0.86102	-0.00227	0.86092	0.01053
0.86004	-0.00516	0.85994	0.00778
0.85906	-0.00794	0.85896	0.00512
0.85808	-0.0106	0.85798	0.00262
0.8571	-0.01312	0.857	0.000223673
0.85612	-0.01555	0.85602	-0.00208
0.85514	-0.01787	0.85503	-0.00428
0.85415	-0.02011	0.85405	-0.00642
0.85317	-0.02229	0.85306	-0.00847
0.85219	-0.02439	0.85208	-0.01044
0.8512	-0.02642	0.85109	-0.01233
0.85022	-0.02834	0.85011	-0.01411
0.84923	-0.03019	0.84912	-0.01584
0.84824	-0.03196	0.84813	-0.01751
0.84726	-0.03366	0.84715	-0.01911
0.84627	-0.03533	0.84616	-0.02068
0.84528	-0.03693	0.84517	-0.0222
0.84429	-0.03845	0.84418	-0.02364
0.84331	-0.03994	0.84319	-0.02506
0.84232	-0.04138	0.8422	-0.0264
0.84133	-0.04277	0.84121	-0.0277
0.84034	-0.04414	0.84022	-0.02898
0.83935	-0.04546	0.83923	-0.03021
0.83836	-0.04674	0.83824	-0.0314
0.83737	-0.04796	0.83725	-0.03255
0.83638	-0.04912	0.83626	-0.03365
0.83538	-0.05023	0.83527	-0.03472
0.83439	-0.05133	0.83427	-0.03575
0.8334	-0.05235	0.83328	-0.03677
0.83241	-0.05337	0.83229	-0.03776
0.83142	-0.05434	0.8313	-0.0387
0.83042	-0.05531	0.8303	-0.03963
0.82943	-0.05622	0.82931	-0.04053
0.82844	-0.05709	0.82832	-0.0414
0.82744	-0.05801	0.82732	-0.04228
0.82645	-0.05883	0.82633	-0.04313
0.82546	-0.05964	0.82534	-0.04394
0.82446	-0.06041	0.82434	-0.04475
0.82347	-0.06117	0.82335	-0.04553
0.82247	-0.06194	0.82235	-0.0463
0.82148	-0.06265	0.82136	-0.04705
0.82048	-0.06337	0.82037	-0.04778
0.81949	-0.06408	0.81937	-0.04849
0.81849	-0.06474	0.81838	-0.04918
0.8175	-0.06536	0.81738	-0.04986
0.8165	-0.06602	0.81639	-0.05052
0.81551	-0.06668	0.81539	-0.05117
0.81451	-0.06735	0.8144	-0.05184
0.81352	-0.06796	0.8134	-0.0525
0.81252	-0.06857	0.81241	-0.05311
0.81153	-0.06918	0.81141	-0.05378
0.81053	-0.06974	0.81042	-0.05439
0.80954	-0.07031	0.80942	-0.055
0.80854	-0.07092	0.80843	-0.05561
0.80755	-0.07153	0.80743	-0.05622
0.80655	-0.07209	0.80643	-0.05679
0.80556	-0.07265	0.80544	-0.05735
0.80456	-0.07316	0.80444	-0.05796
0.80356	-0.07372	0.80345	-0.05852
0.80257	-0.07429	0.80245	-0.05913
0.80157	-0.07485	0.80146	-0.05974
0.80058	-0.07541	0.80046	-0.06031
0.79958	-0.07592	0.79947	-0.06087
0.79858	-0.07648	0.79847	-0.06143
0.79759	-0.07704	0.79747	-0.06204
0.79659	-0.07755	0.79648	-0.0626
0.7956	-0.07811	0.79548	-0.06316
0.7946	-0.07867	0.79449	-0.06372
0.79361	-0.07923	0.79349	-0.06423
0.79261	-0.0798	0.7925	-0.0648
0.79161	-0.08031	0.7915	-0.06531
0.79062	-0.08082	0.7905	-0.06592
0.78962	-0.08138	0.78951	-0.06648
0.78863	-0.08194	0.78851	-0.06704
0.78763	-0.0825	0.78752	-0.06765
0.78663	-0.08306	0.78652	-0.06821
0.78564	-0.08362	0.78553	-0.06878
0.78464	-0.08418	0.78453	-0.06934
0.78365	-0.08474	0.78353	-0.0699
0.78265	-0.08536	0.78254	-0.07046
0.78166	-0.08592	0.78154	-0.07107
0.78066	-0.08643	0.78055	-0.07163
0.77966	-0.08699	0.77955	-0.07219
0.77867	-0.08755	0.77856	-0.07276
0.77767	-0.08816	0.77756	-0.07337
0.77668	-0.08883	0.77657	-0.07403
0.77568	-0.08949	0.77557	-0.07469
0.77469	-0.09005	0.77458	-0.07526
0.77369	-0.09056	0.77358	-0.07582
0.7727	-0.09112	0.77258	-0.07638
0.7717	-0.09168	0.77159	-0.07694
0.77071	-0.09224	0.77059	-0.07755
0.76971	-0.09286	0.7696	-0.07816
0.76871	-0.09347	0.7686	-0.07878
0.76772	-0.09408	0.76761	-0.07934
0.76672	-0.09464	0.76661	-0.07995
0.76573	-0.09526	0.76562	-0.08051
0.76473	-0.09587	0.76462	-0.08112
0.76374	-0.09648	0.76363	-0.08179
0.76274	-0.09714	0.76263	-0.0824
0.76175	-0.09776	0.76163	-0.08301
0.76075	-0.09837	0.76064	-0.08367
0.75976	-0.09898	0.75964	-0.08429
0.75876	-0.09964	0.75865	-0.08495
0.75777	-0.10026	0.75765	-0.08561
0.75677	-0.10092	0.75666	-0.08628
0.75578	-0.10158	0.75566	-0.08694
0.75478	-0.10219	0.75467	-0.08755
0.75379	-0.10286	0.75367	-0.08821
0.75279	-0.10352	0.75268	-0.08883
0.7518	-0.10418	0.75168	-0.08949
0.7508	-0.1049	0.75069	-0.09015
0.74981	-0.10561	0.74969	-0.09087
0.74881	-0.10628	0.7487	-0.09153
0.74782	-0.10694	0.7477	-0.09219
0.74682	-0.10765	0.74671	-0.09286
0.74583	-0.10832	0.74572	-0.09357
0.74483	-0.10903	0.74472	-0.09423
0.74384	-0.10974	0.74373	-0.09495
0.74284	-0.11041	0.74273	-0.09566
0.74185	-0.11112	0.74174	-0.09633
0.74085	-0.11179	0.74074	-0.09704
0.73986	-0.11255	0.73975	-0.09776
0.73887	-0.11327	0.73875	-0.09842
0.73787	-0.11403	0.73776	-0.09918
0.73688	-0.11474	0.73676	-0.0999
0.73588	-0.11546	0.73577	-0.10061
0.73489	-0.11617	0.73477	-0.10138
0.73389	-0.11694	0.73378	-0.10209
0.7329	-0.11765	0.73279	-0.10281
0.73191	-0.11842	0.73179	-0.10357
0.73091	-0.11923	0.7308	-0.10429
0.72992	-0.12	0.7298	-0.10505
0.72892	-0.12077	0.72881	-0.10582
0.72793	-0.12153	0.72781	-0.10658
0.72693	-0.1223	0.72682	-0.10735
0.72594	-0.12311	0.72583	-0.10811
0.72495	-0.12393	0.72483	-0.10888
0.72395	-0.12474	0.72384	-0.10969
0.72296	-0.12556	0.72284	-0.11046
0.72197	-0.12633	0.72185	-0.11122
0.72097	-0.12714	0.72086	-0.11199
0.71998	-0.12791	0.71986	-0.11276
0.71898	-0.12878	0.71887	-0.11357
0.71799	-0.12959	0.71787	-0.11439
0.717	-0.13041	0.71688	-0.11515
0.716	-0.13128	0.71589	-0.11597
0.71501	-0.13209	0.71489	-0.11673
0.71402	-0.13291	0.7139	-0.11755
0.71302	-0.13378	0.71291	-0.11842
0.71203	-0.13459	0.71191	-0.11923
0.71104	-0.13546	0.71092	-0.12005
0.71004	-0.13628	0.70992	-0.12087
0.70905	-0.13714	0.70893	-0.12168
0.70805	-0.13801	0.70794	-0.1225
0.70706	-0.13888	0.70694	-0.12337
0.70607	-0.13974	0.70595	-0.12423
0.70508	-0.14066	0.70496	-0.1251
0.70408	-0.14148	0.70396	-0.12592
0.70309	-0.14235	0.70297	-0.12679
0.70209	-0.14321	0.70198	-0.1276
0.7011	-0.14408	0.70098	-0.12842
0.70011	-0.14495	0.69999	-0.12934
0.69912	-0.14587	0.699	-0.1302
0.69812	-0.14679	0.698	-0.13107
0.69713	-0.1477	0.69701	-0.13189
0.69614	-0.14862	0.69601	-0.13276
0.69514	-0.14954	0.69502	-0.13362
0.69415	-0.15046	0.69403	-0.13449
0.69316	-0.15138	0.69303	-0.13536
0.69216	-0.1523	0.69204	-0.13628
0.69117	-0.15321	0.69105	-0.13714
0.69018	-0.15408	0.69005	-0.13796
0.68918	-0.155	0.68906	-0.13888
0.68819	-0.15592	0.68807	-0.13974
0.6872	-0.15684	0.68708	-0.14066
0.68621	-0.15781	0.68608	-0.14153
0.68521	-0.15872	0.68509	-0.1424
0.68422	-0.15964	0.6841	-0.14327
0.68323	-0.16056	0.6831	-0.14413
0.68223	-0.16148	0.68211	-0.145
0.68124	-0.1624	0.68112	-0.14592
0.68025	-0.16337	0.68012	-0.14679
0.67926	-0.16434	0.67913	-0.1477
0.67826	-0.16526	0.67814	-0.14857
0.67727	-0.16622	0.67714	-0.14949
0.67628	-0.16719	0.67615	-0.15036
0.67529	-0.16816	0.67516	-0.15128
0.67429	-0.16913	0.67416	-0.15224
0.6733	-0.17015	0.67317	-0.15316
0.67231	-0.17107	0.67218	-0.15403
0.67131	-0.17199	0.67118	-0.15495
0.67032	-0.17291	0.67019	-0.15582
0.66933	-0.17383	0.6692	-0.15668
0.66834	-0.1748	0.6682	-0.1576
0.66734	-0.17571	0.66721	-0.15847
0.66635	-0.17663	0.66622	-0.15934
0.66536	-0.17755	0.66522	-0.1602
0.66436	-0.17847	0.66423	-0.16107
0.66337	-0.17939	0.66324	-0.16194
0.66238	-0.18036	0.66224	-0.16286
0.66139	-0.18133	0.66125	-0.16378
0.66039	-0.1823	0.66026	-0.16469
0.6594	-0.18321	0.65927	-0.16556
0.65841	-0.18413	0.65827	-0.16643
0.65741	-0.1851	0.65728	-0.1673
0.65642	-0.18602	0.65629	-0.16811
0.65543	-0.18694	0.65529	-0.16903
0.65444	-0.18786	0.6543	-0.1699
0.65344	-0.18878	0.65331	-0.17077
0.65245	-0.18964	0.65231	-0.17163
0.65146	-0.19051	0.65132	-0.1725
0.65046	-0.19143	0.65033	-0.17337
0.64947	-0.19235	0.64933	-0.17423
0.64848	-0.19327	0.64834	-0.1751
0.64748	-0.19418	0.64735	-0.17597
0.64649	-0.1951	0.64635	-0.17684
0.6455	-0.19597	0.64536	-0.17765
0.6445	-0.19684	0.64436	-0.17847
0.64351	-0.19776	0.64337	-0.17934
0.64252	-0.19862	0.64238	-0.1802
0.64153	-0.19954	0.64138	-0.18107
0.64053	-0.20041	0.64039	-0.18189
0.63954	-0.20128	0.6394	-0.1827
0.63855	-0.20214	0.6384	-0.18347
0.63755	-0.20301	0.63741	-0.18429
0.63656	-0.20393	0.63642	-0.18515
0.63557	-0.2048	0.63542	-0.18597
0.63457	-0.20566	0.63443	-0.18684
0.63358	-0.20648	0.63343	-0.18765
0.63258	-0.2073	0.63244	-0.18842
0.63159	-0.20816	0.63145	-0.18923
0.6306	-0.20898	0.63045	-0.19
0.6296	-0.20985	0.62946	-0.19082
0.62861	-0.21066	0.62846	-0.19163
0.62762	-0.21143	0.62747	-0.19235
0.62662	-0.21224	0.62648	-0.19311
0.62563	-0.21301	0.62548	-0.19388
0.62463	-0.21383	0.62449	-0.19459
0.62364	-0.21469	0.62349	-0.19541
0.62265	-0.21551	0.6225	-0.19622
0.62165	-0.21628	0.62151	-0.19699
0.62066	-0.21709	0.62051	-0.19776
0.61966	-0.21781	0.61952	-0.19847
0.61867	-0.21862	0.61852	-0.19918
0.61768	-0.21939	0.61753	-0.19995
0.61668	-0.22015	0.61653	-0.20066
0.61569	-0.22087	0.61554	-0.20138
0.61469	-0.22158	0.61454	-0.20209
0.6137	-0.2223	0.61355	-0.20276
0.6127	-0.22301	0.61256	-0.20347
0.61171	-0.22372	0.61156	-0.20418
0.61072	-0.22449	0.61057	-0.20495
0.60972	-0.2252	0.60957	-0.20566
0.60873	-0.22587	0.60858	-0.20633
0.60773	-0.22658	0.60758	-0.20699
0.60674	-0.2273	0.60659	-0.20765
0.60574	-0.22796	0.60559	-0.20832
0.60475	-0.22867	0.6046	-0.20903
0.60375	-0.22934	0.6036	-0.20969
0.60276	-0.23005	0.60261	-0.21036
0.60176	-0.23071	0.60161	-0.21102
0.60077	-0.23133	0.60062	-0.21163
0.59977	-0.23199	0.59962	-0.21224
0.59878	-0.2326	0.59863	-0.21286
0.59778	-0.23332	0.59763	-0.21352
0.59679	-0.23398	0.59664	-0.21418
0.59579	-0.23459	0.59564	-0.2148
0.5948	-0.2352	0.59465	-0.21546
0.5938	-0.23582	0.59365	-0.21602
0.59281	-0.23638	0.59266	-0.21658
0.59181	-0.23704	0.59166	-0.21719
0.59082	-0.23765	0.59066	-0.21781
0.58982	-0.23821	0.58967	-0.21842
0.58883	-0.23883	0.58867	-0.21898
0.58783	-0.23939	0.58768	-0.21954
0.58683	-0.2399	0.58668	-0.22005
0.58584	-0.24051	0.58569	-0.22066
0.58484	-0.24107	0.58469	-0.22122
0.58385	-0.24163	0.5837	-0.22179
0.58285	-0.24219	0.5827	-0.22235
0.58186	-0.24276	0.5817	-0.22286
0.58086	-0.24332	0.58071	-0.22342
0.57986	-0.24383	0.57971	-0.22393
0.57887	-0.24444	0.57872	-0.22449
0.57787	-0.245	0.57772	-0.225
0.57688	-0.24546	0.57672	-0.22546
0.57588	-0.24597	0.57573	-0.22597
0.57488	-0.24653	0.57473	-0.22653
0.57389	-0.2473	0.57374	-0.22724
0.5729	-0.24811	0.57274	-0.22806
0.5719	-0.24893	0.57175	-0.22883
0.57091	-0.24944	0.57075	-0.22934
0.56991	-0.2498	0.56976	-0.22969
0.56891	-0.25005	0.56876	-0.22995
0.56791	-0.25041	0.56776	-0.23031
0.56692	-0.25082	0.56676	-0.23071
0.56592	-0.25128	0.56577	-0.23122
0.56492	-0.25173	0.56477	-0.23168
0.56393	-0.25214	0.56377	-0.23209
0.56293	-0.2526	0.56278	-0.2325
0.56193	-0.25306	0.56178	-0.23291
0.56094	-0.25352	0.56078	-0.23332
0.55994	-0.25398	0.55979	-0.23378
0.55894	-0.25444	0.55879	-0.23429
0.55795	-0.2549	0.55779	-0.23474
0.55695	-0.25536	0.5568	-0.2352
0.55596	-0.25577	0.5558	-0.23561
0.55496	-0.25617	0.5548	-0.23602
0.55396	-0.25663	0.55381	-0.23643
0.55297	-0.25709	0.55281	-0.23684
0.55197	-0.2575	0.55181	-0.23724
0.55097	-0.25791	0.55082	-0.23765
0.54997	-0.25832	0.54982	-0.23806
0.54898	-0.25872	0.54882	-0.23847
0.54798	-0.25913	0.54783	-0.23888
0.54698	-0.25959	0.54683	-0.23929
0.54599	-0.26005	0.54583	-0.23969
0.54499	-0.26046	0.54484	-0.2401
0.54399	-0.26087	0.54384	-0.24046
0.543	-0.26128	0.54284	-0.24087
0.542	-0.26163	0.54184	-0.24122
0.541	-0.26209	0.54085	-0.24163
0.54001	-0.2625	0.53985	-0.24204
0.53901	-0.26291	0.53885	-0.2424
0.53801	-0.26332	0.53786	-0.24276
0.53702	-0.26372	0.53686	-0.24306
0.53602	-0.26408	0.53586	-0.24342
0.53502	-0.26449	0.53486	-0.24378
0.53403	-0.26495	0.53387	-0.24418
0.53303	-0.26536	0.53287	-0.24459
0.53203	-0.26571	0.53187	-0.2449
0.53103	-0.26607	0.53087	-0.24526
0.53004	-0.26648	0.52988	-0.24561
0.52904	-0.26684	0.52888	-0.24597
0.52804	-0.26724	0.52788	-0.24633
0.52705	-0.2676	0.52689	-0.24663
0.52605	-0.26796	0.52589	-0.24694
0.52505	-0.26832	0.52489	-0.24724
0.52405	-0.26862	0.52389	-0.24755
0.52306	-0.26903	0.52289	-0.24786
0.52206	-0.26944	0.5219	-0.24821
0.52106	-0.26985	0.5209	-0.24852
0.52007	-0.2702	0.5199	-0.24883
0.51907	-0.27056	0.5189	-0.24913
0.51807	-0.27087	0.51791	-0.24939
0.51707	-0.27122	0.51691	-0.24969
0.51608	-0.27158	0.51591	-0.24995
0.51508	-0.27194	0.51491	-0.25026
0.51408	-0.2723	0.51391	-0.25051
0.51308	-0.27255	0.51292	-0.25077
0.51209	-0.27286	0.51192	-0.25097
0.51109	-0.27316	0.51092	-0.25117
0.51009	-0.27347	0.50992	-0.25143
0.50909	-0.27383	0.50892	-0.25168
0.5081	-0.27413	0.50793	-0.25199
0.5071	-0.27444	0.50693	-0.25224
0.5061	-0.27474	0.50593	-0.25245
0.5051	-0.275	0.50493	-0.25265
0.5041	-0.27526	0.50393	-0.25281
0.50311	-0.27556	0.50293	-0.25301
0.50211	-0.27587	0.50194	-0.25321
0.50111	-0.27612	0.50094	-0.25342
0.50011	-0.27638	0.49994	-0.25357
0.49911	-0.27663	0.49894	-0.25372
0.49812	-0.27689	0.49794	-0.25388
0.49712	-0.27714	0.49694	-0.25403
0.49612	-0.2774	0.49594	-0.25423
0.49512	-0.27765	0.49494	-0.25439
0.49412	-0.27791	0.49395	-0.25449
0.49313	-0.27816	0.49295	-0.25459
0.49213	-0.27837	0.49195	-0.25469
0.49113	-0.27857	0.49095	-0.2548
0.49013	-0.27878	0.48995	-0.25495
0.48913	-0.27903	0.48895	-0.25505
0.48813	-0.27923	0.48795	-0.25515
0.48714	-0.27944	0.48695	-0.2552
0.48614	-0.27959	0.48595	-0.25526
0.48514	-0.27974	0.48495	-0.25531
0.48414	-0.2799	0.48395	-0.25536
0.48314	-0.2801	0.48295	-0.25546
0.48214	-0.28026	0.48195	-0.25551
0.48114	-0.28041	0.48095	-0.25546
0.48014	-0.28056	0.47995	-0.25546
0.47915	-0.28066	0.47895	-0.25546
0.47815	-0.28082	0.47795	-0.25546
0.47715	-0.28092	0.47695	-0.25551
0.47615	-0.28102	0.47595	-0.25551
0.47515	-0.28112	0.47495	-0.25541
0.47415	-0.28117	0.47395	-0.25536
0.47315	-0.28122	0.47295	-0.25526
0.47215	-0.28133	0.47195	-0.25526
0.47115	-0.28148	0.47095	-0.25526
0.47015	-0.28158	0.46995	-0.25526
0.46915	-0.28168	0.46895	-0.2552
0.46815	-0.28168	0.46795	-0.2551
0.46715	-0.28168	0.46695	-0.255
0.46615	-0.28168	0.46595	-0.25485
0.46515	-0.28163	0.46495	-0.25469
0.46415	-0.28168	0.46395	-0.25459
0.46315	-0.28168	0.46295	-0.25449
0.46215	-0.28163	0.46194	-0.25434
0.46115	-0.28158	0.46094	-0.25418
0.46015	-0.28153	0.45994	-0.25398
0.45915	-0.28148	0.45894	-0.25383
0.45815	-0.28143	0.45794	-0.25362
0.45715	-0.28138	0.45694	-0.25347
0.45615	-0.28133	0.45594	-0.25332
0.45515	-0.28122	0.45493	-0.25306
0.45415	-0.28112	0.45393	-0.25286
0.45315	-0.28097	0.45293	-0.2526
0.45215	-0.28087	0.45193	-0.2523
0.45115	-0.28071	0.45093	-0.25204
0.45015	-0.28061	0.44992	-0.25179
0.44914	-0.28041	0.44892	-0.25148
0.44814	-0.2802	0.44792	-0.25117
0.44714	-0.28	0.44692	-0.25087
0.44614	-0.27974	0.44592	-0.25056
0.44514	-0.27959	0.44491	-0.25031
0.44414	-0.27939	0.44391	-0.25
0.44313	-0.27918	0.44291	-0.24969
0.44213	-0.27898	0.44191	-0.24939
0.44113	-0.27872	0.4409	-0.24903
0.44013	-0.27847	0.4399	-0.24867
0.43913	-0.27821	0.4389	-0.24832
0.43812	-0.27796	0.4379	-0.24796
0.43712	-0.2777	0.43689	-0.2476
0.43612	-0.27735	0.43589	-0.24719
0.43512	-0.27699	0.43489	-0.24679
0.43411	-0.27668	0.43388	-0.24638
0.43311	-0.27633	0.43288	-0.24597
0.43211	-0.27602	0.43188	-0.24561
0.43111	-0.27571	0.43087	-0.2452
0.4301	-0.27531	0.42987	-0.24474
0.4291	-0.27495	0.42887	-0.24429
0.4281	-0.27459	0.42786	-0.24383
0.4271	-0.27418	0.42686	-0.24337
0.42609	-0.27378	0.42586	-0.24291
0.42509	-0.27337	0.42485	-0.24245
0.42409	-0.27296	0.42385	-0.24199
0.42308	-0.27255	0.42285	-0.24153
0.42208	-0.27209	0.42184	-0.24102
0.42108	-0.27163	0.42084	-0.24056
0.42007	-0.27117	0.41983	-0.24005
0.41907	-0.27071	0.41883	-0.23959
0.41807	-0.27031	0.41783	-0.23913
0.41706	-0.2698	0.41682	-0.23862
0.41606	-0.26934	0.41582	-0.23811
0.41505	-0.26883	0.41482	-0.2376
0.41405	-0.26832	0.41381	-0.23709
0.41305	-0.26781	0.41281	-0.23658
0.41204	-0.2673	0.4118	-0.23607
0.41104	-0.26673	0.4108	-0.23551
0.41003	-0.26617	0.4098	-0.23495
0.40903	-0.26561	0.40879	-0.23439
0.40803	-0.265	0.40779	-0.23383
0.40702	-0.26439	0.40678	-0.23327
0.40602	-0.26383	0.40578	-0.2327
0.40501	-0.26327	0.40477	-0.23219
0.40401	-0.26265	0.40377	-0.23158
0.403	-0.26204	0.40277	-0.23102
0.402	-0.26143	0.40176	-0.23046
0.40099	-0.26077	0.40076	-0.22985
0.39999	-0.26015	0.39975	-0.22934
0.39898	-0.25954	0.39875	-0.22878
0.39798	-0.25888	0.39774	-0.22816
0.39697	-0.25827	0.39674	-0.2276
0.39597	-0.25755	0.39573	-0.22694
0.39496	-0.25689	0.39473	-0.22633
0.39396	-0.25622	0.39373	-0.22571
0.39295	-0.25556	0.39272	-0.22515
0.39195	-0.25485	0.39172	-0.22459
0.39094	-0.25418	0.39071	-0.22398
0.38994	-0.25352	0.38971	-0.22337
0.38893	-0.25281	0.3887	-0.22276
0.38793	-0.25214	0.3877	-0.22214
0.38692	-0.25148	0.38669	-0.22153
0.38592	-0.25077	0.38569	-0.22092
0.38491	-0.25005	0.38468	-0.22031
0.38391	-0.24929	0.38368	-0.21969
0.3829	-0.24852	0.38267	-0.21903
0.38189	-0.24781	0.38167	-0.21842
0.38089	-0.24709	0.38067	-0.21786
0.37988	-0.24633	0.37966	-0.2173
0.37888	-0.24561	0.37866	-0.21673
0.37787	-0.24485	0.37765	-0.21612
0.37687	-0.24403	0.37665	-0.21546
0.37586	-0.24327	0.37564	-0.2148
0.37485	-0.2425	0.37464	-0.21413
0.37385	-0.24173	0.37363	-0.21352
0.37284	-0.24097	0.37263	-0.21291
0.37184	-0.2402	0.37162	-0.21219
0.37083	-0.23944	0.37062	-0.21158
0.36982	-0.23872	0.36961	-0.21097
0.36882	-0.23801	0.36861	-0.21046
0.36781	-0.23735	0.3676	-0.20995
0.36681	-0.23668	0.3666	-0.20939
0.3658	-0.23587	0.3656	-0.20872
0.3648	-0.23505	0.36459	-0.20806
0.36379	-0.23418	0.36358	-0.20735
0.36278	-0.23337	0.36258	-0.20668
0.36178	-0.2326	0.36158	-0.20607
0.36077	-0.23184	0.36057	-0.20546
0.35977	-0.23107	0.35957	-0.20485
0.35876	-0.23031	0.35856	-0.20418
0.35775	-0.22949	0.35756	-0.20352
0.35675	-0.22867	0.35655	-0.20291
0.35574	-0.22791	0.35555	-0.2023
0.35474	-0.22714	0.35454	-0.20173
0.35373	-0.22643	0.35354	-0.20117
0.35272	-0.22566	0.35253	-0.20056
0.35172	-0.2249	0.35153	-0.19995
0.35071	-0.22413	0.35052	-0.19939
0.34971	-0.22342	0.34952	-0.19878
0.3487	-0.2227	0.34852	-0.19827
0.3477	-0.22199	0.34751	-0.1977
0.34669	-0.22122	0.34651	-0.19714
0.34569	-0.22051	0.3455	-0.19658
0.34468	-0.21974	0.3445	-0.19602
0.34367	-0.21903	0.34349	-0.19546
0.34267	-0.21837	0.34249	-0.19495
0.34166	-0.2177	0.34149	-0.19444
0.34066	-0.21704	0.34048	-0.19393
0.33965	-0.21638	0.33948	-0.19342
0.33865	-0.21571	0.33847	-0.19291
0.33764	-0.215	0.33747	-0.1924
0.33664	-0.21434	0.33647	-0.19194
0.33563	-0.21372	0.33546	-0.19148
0.33463	-0.21311	0.33446	-0.19102
0.33362	-0.21245	0.33346	-0.19056
0.33262	-0.21184	0.33245	-0.1901
0.33161	-0.21122	0.33145	-0.18964
0.33061	-0.21061	0.33045	-0.18923
0.32961	-0.21005	0.32944	-0.18883
0.3286	-0.20949	0.32844	-0.18842
0.3276	-0.20893	0.32744	-0.18806
0.32659	-0.20837	0.32643	-0.18765
0.32559	-0.20786	0.32543	-0.1873
0.32458	-0.20735	0.32443	-0.18694
0.32358	-0.20684	0.32343	-0.18658
0.32258	-0.20633	0.32242	-0.18628
0.32157	-0.20587	0.32142	-0.18592
0.32057	-0.20536	0.32042	-0.18556
0.31957	-0.2049	0.31942	-0.18526
0.31856	-0.20444	0.31841	-0.185
0.31756	-0.20398	0.31741	-0.18469
0.31656	-0.20362	0.31641	-0.18449
0.31555	-0.20321	0.31541	-0.18429
0.31455	-0.20286	0.31441	-0.18408
0.31355	-0.2025	0.31341	-0.18388
0.31255	-0.20214	0.3124	-0.18367
0.31154	-0.20184	0.3114	-0.18347
0.31054	-0.20153	0.3104	-0.18332
0.30954	-0.20122	0.3094	-0.18321
0.30854	-0.20102	0.3084	-0.18306
0.30753	-0.20071	0.3074	-0.18296
0.30653	-0.20051	0.3064	-0.18286
0.30553	-0.20026	0.3054	-0.18281
0.30453	-0.20005	0.3044	-0.18276
0.30353	-0.19995	0.3034	-0.18276
0.30253	-0.1998	0.3024	-0.18281
0.30153	-0.19969	0.3014	-0.18281
0.30053	-0.19964	0.3004	-0.18286
0.29953	-0.19954	0.2994	-0.18291
0.29852	-0.19944	0.2984	-0.18296
0.29752	-0.19944	0.2974	-0.18306
0.29652	-0.19939	0.2964	-0.18321
0.29552	-0.19944	0.2954	-0.18342
0.29452	-0.19949	0.2944	-0.18357
0.29353	-0.19954	0.2934	-0.18378
0.29253	-0.19969	0.29241	-0.18398
0.29153	-0.19985	0.29141	-0.18423
0.29053	-0.20005	0.29041	-0.18459
0.28953	-0.20026	0.28941	-0.18495
0.28853	-0.20051	0.28842	-0.18531
0.28753	-0.20077	0.28742	-0.18566
0.28654	-0.20107	0.28642	-0.18612
0.28554	-0.20143	0.28543	-0.18653
0.28454	-0.20184	0.28443	-0.18704
0.28355	-0.2023	0.28343	-0.18755
0.28255	-0.20276	0.28244	-0.18811
0.28155	-0.20321	0.28144	-0.18867
0.28056	-0.20378	0.28045	-0.18929
0.27956	-0.20439	0.27945	-0.18995
0.27857	-0.2051	0.27846	-0.19071
0.27757	-0.20582	0.27746	-0.19153
0.27658	-0.20658	0.27647	-0.19235
0.27559	-0.2074	0.27548	-0.19316
0.27459	-0.20821	0.27448	-0.19403
0.2736	-0.20913	0.27349	-0.195
0.27261	-0.2101	0.2725	-0.19597
0.27161	-0.21117	0.27151	-0.19709
0.27062	-0.2123	0.27052	-0.19827
0.26963	-0.21347	0.26952	-0.19944
0.26864	-0.21469	0.26853	-0.20066
0.26765	-0.21597	0.26754	-0.20194
0.26666	-0.2174	0.26655	-0.20337
0.26567	-0.21893	0.26557	-0.2049
0.26469	-0.22056	0.26458	-0.20653
0.2637	-0.22219	0.26359	-0.20821
0.26271	-0.22393	0.2626	-0.2099
0.26172	-0.22566	0.26162	-0.21168
0.26074	-0.2276	0.26063	-0.21352
0.25976	-0.22959	0.25965	-0.21551
0.25877	-0.23179	0.25866	-0.2176
0.25779	-0.23403	0.25768	-0.2198
0.25681	-0.23638	0.2567	-0.22204
0.25583	-0.23878	0.25572	-0.22444
0.25484	-0.24128	0.25473	-0.22694
0.25386	-0.24393	0.25375	-0.22954
0.25289	-0.24673	0.25278	-0.2323
0.25191	-0.24969	0.2518	-0.2352
0.25093	-0.2527	0.25082	-0.23816
0.24996	-0.25582	0.24984	-0.24128
0.24898	-0.25903	0.24887	-0.24449
0.248	-0.2623	0.24789	-0.24781
0.24703	-0.26571	0.24692	-0.25128
0.24606	-0.26923	0.24595	-0.25485
0.24509	-0.27286	0.24498	-0.25852
0.24411	-0.27648	0.244	-0.26224
0.24314	-0.28015	0.24303	-0.26607
0.24217	-0.28393	0.24206	-0.27
0.2412	-0.28776	0.24109	-0.27398
0.24023	-0.29163	0.24013	-0.27801
0.23926	-0.29556	0.23916	-0.28214
0.23829	-0.29944	0.23819	-0.28628
0.23732	-0.30337	0.23722	-0.29046
0.23635	-0.30724	0.23625	-0.29469
0.23538	-0.31112	0.23528	-0.29883
0.23441	-0.315	0.23432	-0.30306
0.23344	-0.31888	0.23335	-0.30724
0.23247	-0.3227	0.23238	-0.31143
0.2315	-0.32648	0.23141	-0.31556
0.23052	-0.33026	0.23044	-0.31969
0.22955	-0.33393	0.22948	-0.32383
0.22858	-0.33755	0.22851	-0.32796
0.22761	-0.34117	0.22754	-0.33209
0.22664	-0.34474	0.22657	-0.33617
0.22566	-0.34827	0.2256	-0.3402
0.22469	-0.35173	0.22463	-0.34423
0.22371	-0.3551	0.22366	-0.34821
0.22274	-0.35842	0.22269	-0.35209
0.22177	-0.36173	0.22172	-0.35597
0.22079	-0.3649	0.22075	-0.3598
0.21981	-0.36806	0.21978	-0.36352
0.21884	-0.37107	0.21881	-0.36719
0.21786	-0.37408	0.21783	-0.37082
0.21688	-0.37694	0.21686	-0.37434
0.2159	-0.37974	0.21589	-0.37776
0.21492	-0.3825	0.21491	-0.38107
0.21394	-0.3851	0.21394	-0.38429
0.21296	-0.38755	0.21296	-0.3873
0.21198	-0.39	0.21198	-0.39031
0.211	-0.39235	0.21101	-0.39316
0.21002	-0.39459	0.21003	-0.39587
0.20903	-0.39684	0.20905	-0.39852
0.20805	-0.39893	0.20807	-0.40102
0.20707	-0.40097	0.20708	-0.40342
0.20608	-0.40296	0.2061	-0.40566
0.20509	-0.40485	0.20512	-0.40781
0.20411	-0.40668	0.20413	-0.40985
0.20312	-0.40852	0.20315	-0.41179
0.20214	-0.41031	0.20216	-0.41372
0.20115	-0.41209	0.20118	-0.41551
0.20016	-0.41383	0.20019	-0.4173
0.19918	-0.41556	0.1992	-0.41898
0.19819	-0.4173	0.19822	-0.42061
0.1972	-0.41903	0.19723	-0.42219
0.19622	-0.42087	0.19624	-0.42378
0.19523	-0.42265	0.19525	-0.42536
0.19424	-0.42444	0.19426	-0.42689
0.19326	-0.42628	0.19327	-0.42842
0.19227	-0.42811	0.19229	-0.43
0.19129	-0.43	0.1913	-0.43158
0.1903	-0.43199	0.19031	-0.43321
0.18932	-0.43403	0.18932	-0.43485
0.18833	-0.43612	0.18834	-0.43653
0.18735	-0.43821	0.18735	-0.43821
0.18637	-0.44041	0.18636	-0.44
0.18538	-0.44265	0.18538	-0.44179
0.1844	-0.445	0.18439	-0.44372
0.18342	-0.4474	0.18341	-0.44566
0.18244	-0.4498	0.18242	-0.4477
0.18146	-0.45224	0.18144	-0.44974
0.18048	-0.45474	0.18045	-0.45189
0.1795	-0.45735	0.17947	-0.45403
0.17852	-0.46	0.17849	-0.45628
0.17754	-0.46276	0.17751	-0.45857
0.17656	-0.46561	0.17652	-0.46097
0.17558	-0.46847	0.17554	-0.46337
0.1746	-0.47143	0.17456	-0.46587
0.17363	-0.47439	0.17358	-0.46837
0.17265	-0.47745	0.1726	-0.47097
0.17167	-0.48056	0.17162	-0.47357
0.1707	-0.48372	0.17064	-0.47628
0.16972	-0.48689	0.16966	-0.47898
0.16875	-0.4901	0.16868	-0.48168
0.16777	-0.49342	0.1677	-0.48454
0.1668	-0.49689	0.16673	-0.4875
0.16583	-0.50056	0.16575	-0.49066
0.16486	-0.50439	0.16478	-0.49403
0.16388	-0.50821	0.1638	-0.4973
0.16291	-0.51173	0.16282	-0.50036
0.16194	-0.51531	0.16185	-0.50332
0.16097	-0.51888	0.16087	-0.50617
0.15999	-0.52194	0.15989	-0.50903
0.15902	-0.52551	0.15891	-0.51173
0.15804	-0.52908	0.15794	-0.5148
0.15707	-0.53265	0.15696	-0.51786
0.1561	-0.53571	0.15598	-0.52041
0.15512	-0.53929	0.155	-0.52296
0.15415	-0.54235	0.15402	-0.52551
0.15317	-0.54592	0.15304	-0.52857
0.1522	-0.54898	0.15206	-0.53112
0.15122	-0.55204	0.15108	-0.53316
0.15024	-0.5551	0.1501	-0.53571
0.14926	-0.55765	0.14911	-0.53776
0.14829	-0.56071	0.14813	-0.5398
0.14731	-0.56327	0.14714	-0.54133
0.14633	-0.56582	0.14615	-0.54337
0.14534	-0.56786	0.14517	-0.5449
0.14436	-0.5699	0.14417	-0.54592
0.14337	-0.57194	0.14318	-0.54745
0.14238	-0.57347	0.14219	-0.54796
0.1414	-0.575	0.1412	-0.54898
0.14041	-0.57653	0.1402	-0.54949
0.13941	-0.57755	0.1392	-0.55
0.13842	-0.57857	0.1382	-0.55
0.13743	-0.57959	0.1372	-0.55
0.13643	-0.5801	0.1362	-0.54949
0.13543	-0.5801	0.1352	-0.54898
0.13443	-0.5801	0.13419	-0.54847
0.13343	-0.5801	0.13318	-0.54745
0.13243	-0.57959	0.13218	-0.54643
0.13143	-0.57908	0.13117	-0.54541
0.13042	-0.57806	0.13016	-0.54388
0.12941	-0.57704	0.12915	-0.54235
0.1284	-0.57602	0.12813	-0.54031
0.1274	-0.575	0.12712	-0.53878
0.12638	-0.57347	0.1261	-0.53673
0.12537	-0.57194	0.12509	-0.53469
0.12436	-0.57041	0.12407	-0.53265
0.12334	-0.56837	0.12305	-0.5301
0.12233	-0.56633	0.12204	-0.52806
0.12132	-0.5648	0.12102	-0.52551
0.1203	-0.56276	0.12	-0.52296
0.11929	-0.56071	0.11898	-0.52041
0.11827	-0.55816	0.11796	-0.51786
0.11725	-0.55612	0.11694	-0.51531
0.11624	-0.55408	0.11592	-0.51276
0.11522	-0.55204	0.1149	-0.5102
0.1142	-0.54949	0.11388	-0.50781
0.11318	-0.54745	0.11286	-0.50526
0.11217	-0.54541	0.11184	-0.5026
0.11115	-0.54286	0.11082	-0.4999
0.11013	-0.54082	0.1098	-0.49714
0.10911	-0.53827	0.10878	-0.49429
0.1081	-0.53622	0.10776	-0.49138
0.10708	-0.53367	0.10673	-0.48837
0.10606	-0.53112	0.10571	-0.48531
0.10504	-0.52806	0.10468	-0.48199
0.10401	-0.525	0.10366	-0.47852
0.10299	-0.52194	0.10263	-0.4748
0.10196	-0.51837	0.1016	-0.47087
0.10093	-0.51429	0.10057	-0.46679
0.0999	-0.51	0.09954	-0.4625
0.09886	-0.50526	0.0985	-0.45791
0.09782	-0.5	0.09746	-0.45311
0.09678	-0.49423	0.09642	-0.44806
0.09573	-0.48806	0.09538	-0.44276
0.09468	-0.48158	0.09434	-0.4374
0.09363	-0.4748	0.0933	-0.43184
0.09258	-0.46776	0.09226	-0.42628
0.09152	-0.46051	0.09122	-0.42066
0.09046	-0.45321	0.09017	-0.4151
0.08941	-0.44592	0.08913	-0.40974
0.08835	-0.43878	0.08809	-0.40449
0.0873	-0.43189	0.08705	-0.39954
0.08625	-0.42536	0.08602	-0.39474
0.0852	-0.41903	0.08498	-0.3902
0.08416	-0.41306	0.08395	-0.38592
0.08311	-0.4074	0.08292	-0.38184
0.08207	-0.40204	0.08189	-0.37796
0.08104	-0.39709	0.08086	-0.37434
0.08	-0.3924	0.07984	-0.37092
0.07897	-0.38801	0.07881	-0.36765
0.07793	-0.38393	0.07779	-0.36459
0.07691	-0.3801	0.07676	-0.36168
0.07588	-0.37653	0.07574	-0.35898
0.07485	-0.37321	0.07472	-0.35643
0.07383	-0.37015	0.07371	-0.35413
0.07281	-0.36724	0.07269	-0.35194
0.07179	-0.36454	0.07167	-0.34985
0.07077	-0.36204	0.07066	-0.34796
0.06975	-0.35969	0.06965	-0.34612
0.06873	-0.3575	0.06863	-0.34444
0.06772	-0.35551	0.06762	-0.34286
0.0667	-0.35357	0.06661	-0.34138
0.06569	-0.35179	0.0656	-0.33995
0.06468	-0.3501	0.06459	-0.33862
0.06366	-0.34857	0.06358	-0.33745
0.06265	-0.34709	0.06257	-0.33633
0.06164	-0.34577	0.06156	-0.33536
0.06063	-0.34454	0.06056	-0.33449
0.05962	-0.34337	0.05955	-0.33362
0.05862	-0.34224	0.05854	-0.3327
0.05761	-0.34117	0.05754	-0.33189
0.0566	-0.34015	0.05653	-0.33112
0.05559	-0.33923	0.05553	-0.33041
0.05459	-0.33837	0.05452	-0.32974
0.05358	-0.3376	0.05352	-0.32918
0.05257	-0.33684	0.05251	-0.32857
0.05157	-0.33612	0.05151	-0.32806
0.05056	-0.33546	0.0505	-0.32755
0.04956	-0.3349	0.0495	-0.32714
0.04856	-0.33449	0.0485	-0.32684
0.04755	-0.33413	0.0475	-0.32663
0.04655	-0.33378	0.0465	-0.32643
0.04555	-0.33352	0.04549	-0.32633
0.04455	-0.33332	0.04449	-0.32622
0.04355	-0.33316	0.04349	-0.32617
0.04255	-0.33311	0.04249	-0.32622
0.04155	-0.33311	0.04149	-0.32638
0.04055	-0.33321	0.0405	-0.32658
0.03955	-0.33337	0.0395	-0.32689
0.03855	-0.33362	0.0385	-0.32724
0.03755	-0.33393	0.03751	-0.32776
0.03656	-0.33439	0.03651	-0.32837
0.03556	-0.3349	0.03552	-0.32903
0.03456	-0.33551	0.03452	-0.32974
0.03357	-0.33622	0.03353	-0.33061

## Sheet: Figure 3a
	RhMo		Rh/C		Pt/C
Potential	Current density	Potential	Current density	Potential	Current density
-0.0186	-4.88827	-0.03584	-3.29592	-0.03645	-2.86786
-0.01824	-4.78878	-0.03523	-3.23724	-0.03581	-2.81276
-0.018	-4.67347	-0.03469	-3.16837	-0.03521	-2.75051
-0.01772	-4.56327	-0.03413	-3.10102	-0.03461	-2.68827
-0.01746	-4.44949	-0.03358	-3.03367	-0.03402	-2.62551
-0.01722	-4.33214	-0.03303	-2.96633	-0.03343	-2.56224
-0.01698	-4.21684	-0.03248	-2.89949	-0.03282	-2.50153
-0.01673	-4.10153	-0.03191	-2.83418	-0.03222	-2.43929
-0.01646	-3.98929	-0.03136	-2.76735	-0.03162	-2.37755
-0.0162	-3.87602	-0.03079	-2.70204	-0.03102	-2.31582
-0.01588	-3.77194	-0.03023	-2.63673	-0.03041	-2.25612
-0.01559	-3.66327	-0.02966	-2.57143	-0.02979	-2.19745
-0.01531	-3.55255	-0.02909	-2.50714	-0.02916	-2.1398
-0.01506	-3.43878	-0.02852	-2.44286	-0.02854	-2.08061
-0.01474	-3.33418	-0.02795	-2.37806	-0.02793	-2.02041
-0.01441	-3.23163	-0.02738	-2.31378	-0.02731	-1.96224
-0.01408	-3.12857	-0.02681	-2.25	-0.02668	-1.9051
-0.01376	-3.025	-0.02622	-2.18776	-0.02605	-1.84745
-0.01342	-2.92398	-0.02564	-2.12449	-0.02542	-1.79031
-0.01307	-2.82347	-0.02506	-2.06224	-0.02478	-1.73469
-0.01273	-2.72245	-0.02447	-2	-0.02414	-1.67959
-0.01238	-2.62296	-0.02388	-1.93827	-0.02351	-1.62245
-0.01203	-2.52398	-0.02329	-1.87653	-0.02286	-1.56735
-0.01168	-2.42449	-0.0227	-1.81531	-0.02222	-1.51224
-0.01132	-2.32602	-0.0221	-1.7551	-0.02157	-1.45765
-0.01094	-2.23061	-0.0215	-1.69541	-0.02091	-1.4051
-0.01057	-2.13367	-0.0209	-1.63571	-0.02026	-1.35153
-0.0102	-2.03776	-0.0203	-1.57602	-0.0196	-1.29796
-0.00982	-1.94337	-0.0197	-1.51582	-0.01894	-1.24592
-0.00943	-1.85	-0.01908	-1.45867	-0.01828	-1.19388
-0.00903	-1.75765	-0.01846	-1.40153	-0.01761	-1.14235
-0.00864	-1.66378	-0.01783	-1.34592	-0.01694	-1.09184
-0.00825	-1.57041	-0.01721	-1.28878	-0.01627	-1.04082
-0.00785	-1.47806	-0.01659	-1.23265	-0.0156	-0.9898
-0.00745	-1.38622	-0.01596	-1.17653	-0.01492	-0.9398
-0.00705	-1.29541	-0.01532	-1.12194	-0.01424	-0.89031
-0.00662	-1.20663	-0.01468	-1.06786	-0.01356	-0.84184
-0.0062	-1.11837	-0.01404	-1.01429	-0.01288	-0.79235
-0.00578	-1.02908	-0.0134	-0.9602	-0.01218	-0.7449
-0.00535	-0.94184	-0.01276	-0.90663	-0.01148	-0.69847
-0.00491	-0.85612	-0.01211	-0.85357	-0.01079	-0.65153
-0.00447	-0.77041	-0.01146	-0.80102	-0.01009	-0.6051
-0.00402	-0.68622	-0.01081	-0.74898	-0.00938	-0.55918
-0.00356	-0.60306	-0.01015	-0.69796	-0.00868	-0.51327
-0.0031	-0.52041	-0.00949	-0.64694	-0.00797	-0.46857
-0.00264	-0.4376	-0.00882	-0.59745	-0.00726	-0.42357
-0.00218	-0.35531	-0.00815	-0.54847	-0.00655	-0.37913
-0.0017	-0.27526	-0.00747	-0.49995	-0.00583	-0.335
-0.00122	-0.19587	-0.00679	-0.45122	-0.00511	-0.29194
-0.000735099	-0.11719	-0.00612	-0.4023	-0.00439	-0.24898
-0.000240626	-0.03974	-0.00544	-0.35367	-0.00366	-0.20643
0.000256677	0.03728	-0.00476	-0.30597	-0.00294	-0.16444
0.000766068	0.11245	-0.00408	-0.25878	-0.0022	-0.12316
0.00128	0.18684	-0.00339	-0.21179	-0.00147	-0.0825
0.00181	0.25939	-0.0027	-0.16571	-0.000728311	-0.04201
0.00234	0.33163	-0.002	-0.1202	1.10055e-05	-0.0017
0.00287	0.40352	-0.0013	-0.07485	0.000755437	0.03781
0.00341	0.47296	-0.00060263	-0.02962	0.0015	0.07668
0.00396	0.54184	9.7626e-05	0.01536	0.00226	0.11495
0.00452	0.6102	0.00080424	0.05939	0.00301	0.1527
0.00508	0.67704	0.00151	0.10286	0.00377	0.18944
0.00565	0.74235	0.00222	0.14633	0.00454	0.22602
0.00623	0.80816	0.00294	0.18898	0.0053	0.2624
0.00682	0.87092	0.00366	0.23112	0.00607	0.29796
0.00741	0.93316	0.00438	0.27296	0.00684	0.33327
0.00801	0.99388	0.0051	0.31439	0.00762	0.36816
0.00862	1.05357	0.00583	0.35577	0.00839	0.40306
0.00925	1.11071	0.00655	0.39735	0.00918	0.43658
0.00988	1.16786	0.00728	0.43765	0.00996	0.46954
0.01051	1.22347	0.00802	0.47791	0.01075	0.50173
0.01116	1.27806	0.00875	0.51735	0.01155	0.53367
0.01182	1.3301	0.00949	0.55612	0.01234	0.56531
0.01249	1.38061	0.01023	0.59541	0.01314	0.59643
0.01316	1.43163	0.01098	0.63367	0.01394	0.62704
0.01382	1.48316	0.01173	0.67143	0.01475	0.65663
0.0145	1.53214	0.01248	0.70867	0.01555	0.68724
0.01518	1.58061	0.01323	0.74541	0.01637	0.71531
0.01588	1.62704	0.01399	0.78214	0.01719	0.74337
0.01661	1.66888	0.01474	0.81939	0.01801	0.77194
0.01734	1.7102	0.01551	0.85459	0.01882	0.80051
0.01806	1.75255	0.01627	0.8898	0.01964	0.82806
0.0188	1.79337	0.01704	0.925	0.02048	0.85408
0.01955	1.83061	0.0178	0.96071	0.02132	0.87857
0.02033	1.8648	0.01858	0.99337	0.02215	0.90408
0.0211	1.9	0.01936	1.02602	0.02299	0.92959
0.02186	1.93673	0.02013	1.0602	0.02384	0.95255
0.02263	1.97194	0.02092	1.09286	0.02469	0.97602
0.02339	2.00867	0.0217	1.125	0.02554	0.99847
0.0242	2.03724	0.02249	1.15765	0.02639	1.02194
0.02501	2.06735	0.02327	1.19031	0.02724	1.04439
0.02581	2.09796	0.02406	1.22092	0.0281	1.06735
0.02663	2.12449	0.02487	1.25051	0.02896	1.08878
0.02746	2.15051	0.02567	1.27959	0.02983	1.10918
0.02832	2.17296	0.02648	1.30918	0.0307	1.12857
0.02916	2.19745	0.02728	1.33878	0.03158	1.14796
0.02998	2.225	0.02809	1.36684	0.03245	1.16786
0.0308	2.25255	0.02889	1.39694	0.03331	1.18878
0.03166	2.27296	0.0297	1.425	0.03419	1.20765
0.03254	2.29133	0.03051	1.45357	0.03507	1.22653
0.0334	2.31378	0.03133	1.48163	0.03596	1.24337
0.03428	2.33214	0.03217	1.50561	0.03685	1.2602
0.03517	2.34949	0.033	1.53112	0.03774	1.27755
0.03604	2.36939	0.03381	1.55867	0.03864	1.29286
0.03692	2.38673	0.03466	1.58163	0.03952	1.31071
0.03785	2.39847	0.0355	1.60612	0.04041	1.32755
0.03876	2.41122	0.03632	1.63214	0.04131	1.34286
0.03965	2.42806	0.03717	1.6551	0.04223	1.35663
0.04054	2.44541	0.03801	1.67857	0.04314	1.36939
0.04146	2.45765	0.03886	1.70204	0.04405	1.38316
0.04239	2.46888	0.0397	1.725	0.04495	1.39847
0.04329	2.48316	0.04056	1.74694	0.04586	1.41378
0.04421	2.49592	0.04143	1.76684	0.04676	1.42908
0.04516	2.50357	0.04228	1.78929	0.04767	1.44235
0.04607	2.51786	0.04313	1.81122	0.04861	1.45204
0.04699	2.52959	0.044	1.8301	0.04953	1.4648
0.04794	2.53724	0.04487	1.85	0.05044	1.47857
0.04885	2.55102	0.04573	1.87194	0.05135	1.49235
0.04976	2.56531	0.04657	1.89541	0.05228	1.50255
0.05072	2.57092	0.04745	1.91276	0.05322	1.51276
0.0517	2.57398	0.04832	1.93316	0.05414	1.525
0.05267	2.57908	0.0492	1.95051	0.05507	1.53571
0.05362	2.58673	0.05008	1.96837	0.05599	1.54796
0.0546	2.58929	0.05098	1.98367	0.05694	1.55612
0.05554	2.59847	0.05188	1.99847	0.05787	1.56684
0.05648	2.60765	0.05277	2.0148	0.05882	1.57449
0.05743	2.61531	0.05364	2.0352	0.05974	1.58571
0.05839	2.62092	0.05449	2.05765	0.06067	1.59694
0.05934	2.62857	0.05543	2.06684	0.0616	1.60867
0.06032	2.63265	0.05631	2.08367	0.06253	1.61888
0.06122	2.64694	0.05723	2.09592	0.06349	1.625
0.06218	2.65357	0.05813	2.11173	0.06445	1.63163
0.06319	2.65204	0.05904	2.12551	0.06536	1.64541
0.06414	2.6602	0.05996	2.13724	0.0663	1.65459
0.0651	2.66531	0.06086	2.15153	0.06726	1.6602
0.06606	2.67194	0.06175	2.16888	0.0682	1.67041
0.06704	2.675	0.06266	2.18214	0.06914	1.67959
0.06803	2.67602	0.06359	2.19184	0.07011	1.68367
0.06901	2.6801	0.06452	2.20357	0.07105	1.69337
0.06999	2.68316	0.0654	2.22092	0.07197	1.7051
0.07095	2.68929	0.06633	2.23163	0.07292	1.71276
0.07192	2.69286	0.06725	2.24286	0.07387	1.72092
0.07292	2.69286	0.06822	2.24796	0.07484	1.72551
0.07391	2.6949	0.06912	2.26224	0.07578	1.73418
0.07492	2.69388	0.07003	2.27653	0.07674	1.74082
0.07592	2.69337	0.07098	2.28418	0.0777	1.74745
0.07689	2.69745	0.07191	2.29439	0.07864	1.75561
0.07785	2.70408	0.07284	2.3051	0.07962	1.75918
0.0788	2.71224	0.07378	2.31378	0.08057	1.76786
0.07977	2.71633	0.0747	2.32653	0.08153	1.77398
0.08077	2.71633	0.07561	2.33878	0.08249	1.77908
0.08173	2.72194	0.07657	2.34592	0.08345	1.78571
0.08271	2.72551	0.07753	2.35153	0.0844	1.79337
0.0837	2.72704	0.07844	2.36429	0.08535	1.80102
0.08467	2.73214	0.07938	2.37398	0.08631	1.80765
0.08564	2.73673	0.08037	2.37602	0.08728	1.81276
0.08661	2.74133	0.08128	2.38878	0.08823	1.8199
0.08761	2.74133	0.08223	2.39694	0.0892	1.82449
0.08859	2.74337	0.08321	2.39898	0.09013	1.83469
0.08957	2.74643	0.08413	2.41122	0.09109	1.84133
0.09054	2.75204	0.08504	2.425	0.09209	1.84184
0.09153	2.75306	0.08602	2.42755	0.09306	1.84592
0.09256	2.74847	0.08701	2.4301	0.094	1.8551
0.09355	2.75	0.088	2.43112	0.09498	1.85867
0.09453	2.75255	0.08893	2.44184	0.09597	1.8602
0.09551	2.75663	0.08989	2.44796	0.09693	1.86633
0.09651	2.75663	0.09081	2.45918	0.09788	1.87398
0.09747	2.76276	0.09175	2.46888	0.09886	1.87704
0.09846	2.76429	0.09274	2.47041	0.09983	1.88163
0.0994	2.77245	0.09371	2.47449	0.10077	1.89031
0.10031	2.78673	0.09461	2.4898	0.10174	1.89541
0.10133	2.78367	0.09566	2.48265	0.10272	1.89847
0.10237	2.77806	0.09665	2.48418	0.10367	1.90612
0.10338	2.77551	0.09753	2.50153	0.10461	1.91531
0.10437	2.77755	0.09851	2.50408	0.10559	1.91888
0.10535	2.78061	0.0995	2.50663	0.10661	1.91633
0.10634	2.78214	0.10047	2.51071	0.10758	1.92041
0.10733	2.78316	0.10149	2.50714	0.10854	1.92653
0.1083	2.78776	0.10241	2.51888	0.10951	1.93163
0.1093	2.78776	0.10342	2.51786	0.11047	1.93724
0.11031	2.78622	0.10442	2.51786	0.11139	1.95
0.1113	2.78776	0.10534	2.5301	0.11235	1.95612
0.11228	2.79184	0.10628	2.53929	0.11337	1.95306
0.11328	2.79082	0.10724	2.5449	0.11434	1.95765
0.11425	2.79643	0.10821	2.55	0.1153	1.96276
0.11521	2.80153	0.10923	2.54643	0.11627	1.96786
0.11621	2.80204	0.11017	2.5551	0.11723	1.97449
0.11721	2.80204	0.1111	2.56531	0.11815	1.98622
0.11821	2.80255	0.11208	2.56939	0.11917	1.98316
0.11918	2.80765	0.11314	2.56071	0.12018	1.98214
0.12017	2.80918	0.11414	2.5602	0.12115	1.98724
0.12117	2.80918	0.11508	2.56837	0.12214	1.98827
0.12218	2.80714	0.11611	2.5648	0.12312	1.99133
0.12315	2.81224	0.1171	2.56531	0.12407	1.99898
0.12413	2.81429	0.11805	2.57347	0.12505	2.00255
0.1251	2.8199	0.11906	2.57245	0.12601	2.00816
0.12605	2.82653	0.12004	2.57449	0.127	2.0102
0.12708	2.82245	0.12107	2.57092	0.12797	2.01531
0.12805	2.82704	0.12198	2.58469	0.12896	2.01684
0.12903	2.8301	0.12306	2.57245	0.12988	2.02857
0.13004	2.82806	0.12403	2.57704	0.13086	2.03163
0.13103	2.83061	0.12491	2.59388	0.13183	2.03571
0.132	2.83418	0.12587	2.60102	0.1328	2.04082
0.13301	2.83265	0.1269	2.59643	0.13379	2.04235
0.13403	2.8301	0.12786	2.60204	0.13475	2.04847
0.13502	2.83214	0.12883	2.60663	0.13577	2.04541
0.13602	2.83163	0.12974	2.62041	0.13676	2.04745
0.13698	2.83776	0.13077	2.61582	0.13772	2.05306
0.13797	2.83878	0.13178	2.6148	0.13869	2.05816
0.13898	2.83724	0.13275	2.61837	0.13966	2.06173
0.13995	2.84286	0.13373	2.62143	0.14067	2.06122
0.14093	2.84541	0.13477	2.61531	0.14162	2.06939
0.14193	2.84541	0.13578	2.61429	0.14259	2.07398
0.14295	2.84286	0.13678	2.61378	0.14356	2.07755
0.14396	2.84133	0.13774	2.6199	0.14458	2.07449
0.14494	2.84439	0.13873	2.62092	0.14556	2.07857
0.14593	2.84541	0.13971	2.62449	0.14649	2.08929
0.14689	2.85204	0.14068	2.62959	0.14746	2.09388
0.14786	2.85663	0.14172	2.62296	0.14846	2.09388
0.14885	2.85765	0.14275	2.61786	0.14943	2.09847
0.14983	2.86122	0.14378	2.6148	0.15042	2.09898
0.1508	2.86582	0.14472	2.62296	0.1514	2.10255
0.15181	2.86378	0.14563	2.63622	0.15235	2.1102
0.15283	2.86071	0.14664	2.6352	0.15335	2.1102
0.15382	2.86173	0.14753	2.65153	0.15431	2.11633
0.1548	2.86531	0.14856	2.64694	0.15526	2.12398
0.15576	2.87143	0.14959	2.64286	0.15626	2.12449
0.15674	2.87449	0.15056	2.64745	0.15727	2.12296
0.15774	2.87398	0.15155	2.64796	0.15826	2.125
0.15872	2.87755	0.15261	2.6398	0.15922	2.13112
0.15972	2.87755	0.15355	2.64847	0.16017	2.13776
0.16069	2.88214	0.15452	2.65357	0.16118	2.13724
0.16167	2.88469	0.15546	2.66224	0.16215	2.14082
0.16263	2.89184	0.1565	2.65561	0.16311	2.14694
0.16364	2.8898	0.15754	2.65051	0.1641	2.14898
0.16466	2.88724	0.15848	2.65918	0.16508	2.15153
0.16561	2.89439	0.15948	2.65918	0.16606	2.15561
0.16662	2.89337	0.16052	2.65357	0.16701	2.16327
0.16762	2.89286	0.16149	2.65816	0.16799	2.16582
0.16861	2.89388	0.16251	2.6551	0.16898	2.16837
0.1696	2.89643	0.16349	2.65714	0.16996	2.17092
0.17058	2.89847	0.16448	2.65867	0.17097	2.1699
0.17156	2.90153	0.16548	2.65867	0.17197	2.16939
0.17255	2.90408	0.16643	2.66633	0.17295	2.17296
0.17353	2.90714	0.16738	2.67347	0.17388	2.18316
0.17457	2.90102	0.16841	2.66888	0.17488	2.18265
0.17556	2.90204	0.16943	2.66633	0.17584	2.18878
0.17654	2.9051	0.17043	2.66633	0.17685	2.18827
0.17749	2.91276	0.17149	2.65816	0.17784	2.1898
0.17852	2.90867	0.17248	2.65918	0.17882	2.19235
0.17951	2.9102	0.17345	2.66327	0.17981	2.19388
0.1805	2.91173	0.1744	2.67143	0.18076	2.20153
0.18148	2.91378	0.17539	2.67296	0.18171	2.20918
0.18247	2.91531	0.17642	2.66837	0.18271	2.20867
0.18347	2.91582	0.17736	2.67653	0.18374	2.20459
0.18444	2.92041	0.1784	2.67143	0.1847	2.21071
0.18546	2.91735	0.17937	2.67602	0.18569	2.21276
0.18648	2.91378	0.18033	2.68163	0.18665	2.21888
0.18744	2.92041	0.18134	2.67959	0.18763	2.22245
0.18841	2.92449	0.18236	2.67653	0.18861	2.22551
0.18943	2.92245	0.18335	2.67857	0.18961	2.225
0.19043	2.92245	0.18437	2.675	0.19063	2.22245
0.19144	2.9199	0.18537	2.675	0.19157	2.23061
0.19245	2.91939	0.1864	2.67041	0.19255	2.23367
0.19344	2.92041	0.18736	2.67653	0.19354	2.23571
0.19447	2.91531	0.18838	2.67449	0.19453	2.23724
0.19547	2.91633	0.18935	2.67806	0.19549	2.24286
0.19645	2.91888	0.19031	2.68469	0.19649	2.24286
0.19749	2.91276	0.19129	2.68776	0.19743	2.25204
0.19845	2.91888	0.19224	2.6949	0.19845	2.24898
0.19945	2.91939	0.19323	2.69694	0.19945	2.25
0.20045	2.91939	0.19425	2.69337	0.20045	2.24949
0.20147	2.91582	0.19527	2.69082	0.2014	2.25714
0.20248	2.9148	0.19627	2.69082	0.2024	2.25663
0.20346	2.91684	0.19729	2.68776	0.20338	2.26071
0.20445	2.91939	0.19826	2.69235	0.20437	2.26173
0.20542	2.92296	0.19924	2.69541	0.20536	2.26378
0.20644	2.92092	0.20024	2.69541	0.20633	2.26837
0.20747	2.91633	0.20125	2.69388	0.20728	2.27551
0.20845	2.91888	0.20225	2.69388	0.2083	2.27245
0.20945	2.91837	0.2032	2.70153	0.20929	2.275
0.21044	2.92041	0.20425	2.69286	0.21026	2.27959
0.21147	2.91633	0.2052	2.70102	0.21125	2.28061
0.21249	2.91276	0.2062	2.70153	0.21226	2.27908
0.21349	2.91224	0.20717	2.7051	0.21324	2.28214
0.21447	2.91633	0.20818	2.70459	0.21418	2.29133
0.21543	2.92194	0.20924	2.69541	0.21512	2.30051
0.21643	2.92245	0.2103	2.68622	0.21614	2.29796
0.21749	2.91276	0.21121	2.69949	0.21714	2.29796
0.21849	2.91327	0.21216	2.70714	0.21814	2.29745
0.21946	2.91684	0.21323	2.69643	0.21915	2.29643
0.22046	2.91786	0.21422	2.69847	0.22008	2.30714
0.22148	2.91378	0.2152	2.70153	0.22106	2.30918
0.22251	2.9102	0.21619	2.70204	0.22207	2.30867
0.22349	2.91327	0.2172	2.70051	0.2231	2.30408
0.22449	2.91224	0.2182	2.70153	0.2241	2.30408
0.22551	2.90918	0.21919	2.70204	0.22508	2.30612
0.22653	2.90612	0.22025	2.69337	0.22601	2.31735
0.22752	2.90816	0.22119	2.70306	0.22701	2.31786
0.22853	2.90714	0.22217	2.70561	0.22801	2.31735
0.22952	2.90765	0.22325	2.69337	0.229	2.31888
0.23051	2.9102	0.22418	2.70459	0.23	2.31939
0.23151	2.90969	0.22525	2.69388	0.23097	2.32347
0.23254	2.90459	0.22621	2.69898	0.23194	2.32806
0.23358	2.89847	0.22721	2.69949	0.23293	2.32959
0.23459	2.89694	0.22822	2.69847	0.23391	2.33265
0.23557	2.90102	0.22925	2.69337	0.23492	2.33112
0.23656	2.90255	0.23014	2.70969	0.23592	2.33163
0.23757	2.9	0.23099	2.73214	0.23691	2.33316
0.23858	2.89949	0.23204	2.72449	0.23789	2.33673
0.23957	2.9	0.23317	2.70561	0.23888	2.33776
0.24057	2.9	0.23417	2.7051	0.23987	2.33929
0.24156	2.90255	0.23511	2.7148	0.24085	2.34286
0.24256	2.90153	0.2361	2.71582	0.24182	2.34745
0.24357	2.90102	0.23703	2.72602	0.24279	2.35153
0.24457	2.90102	0.23806	2.72143	0.24372	2.36224
0.24556	2.90153	0.23911	2.71429	0.24475	2.35765
0.24659	2.89745	0.24016	2.70714	0.24577	2.3551
0.24757	2.9	0.24114	2.71071	0.24672	2.36173
0.24857	2.90051	0.24213	2.71224	0.24773	2.36122
0.24953	2.90663	0.24308	2.71837	0.24874	2.35969
0.25056	2.90255	0.24408	2.71837	0.24973	2.36122
0.25159	2.89745	0.24505	2.72296	0.25074	2.35969
0.25263	2.89082	0.24611	2.71429	0.25172	2.36224
0.25364	2.89031	0.24705	2.72296	0.2527	2.36531
0.25462	2.89337	0.24805	2.72296	0.25368	2.36837
0.25564	2.8898	0.24912	2.71327	0.25467	2.36939
0.25665	2.88878	0.25011	2.71531	0.25567	2.37041
0.25766	2.88622	0.25099	2.73214	0.25665	2.37296
0.25864	2.88929	0.25204	2.725	0.25765	2.37398
0.25965	2.88776	0.25306	2.72143	0.25865	2.37296
0.2607	2.88061	0.25411	2.71531	0.25963	2.37653
0.2617	2.88112	0.25506	2.72143	0.26061	2.37908
0.26272	2.87806	0.25603	2.72653	0.26163	2.37653
0.2637	2.8801	0.25695	2.73929	0.26261	2.37908
0.26472	2.87755	0.25803	2.72704	0.26356	2.38724
0.26574	2.87398	0.25906	2.72245	0.26454	2.3898
0.26677	2.87041	0.26004	2.72551	0.26555	2.38929
0.26774	2.87398	0.26098	2.73469	0.26652	2.39286
0.26877	2.8699	0.26204	2.72551	0.26752	2.39286
0.26976	2.87092	0.26301	2.7301	0.26851	2.39439
0.27077	2.86939	0.26402	2.72806	0.2695	2.39592
0.27176	2.87092	0.26499	2.73265	0.27049	2.39847
0.27278	2.86837	0.26598	2.73367	0.27146	2.40255
0.2738	2.86531	0.26703	2.72704	0.27243	2.40765
0.27481	2.86327	0.268	2.73163	0.27343	2.40765
0.27581	2.86378	0.26895	2.73878	0.27443	2.40714
0.27681	2.86327	0.26994	2.74031	0.27546	2.40306
0.27779	2.86735	0.27097	2.73622	0.27643	2.40765
0.27882	2.86224	0.27199	2.73265	0.27741	2.4102
0.27988	2.85357	0.27295	2.73929	0.27837	2.41582

## Sheet: Figure 3b
	400		900		1600		2500
Potential	Current density	Potential	Current density	Potential	Current density	Potential	Current density
-0.02106	-5.42347	-0.02157	-5.37755	-0.02248	-5.72959	-0.02147	-5.46939
-0.02065	-5.33163	-0.0212	-5.28061	-0.02214	-5.62755	-0.02107	-5.37755
-0.02042	-5.21429	-0.02093	-5.16837	-0.0219	-5.5102	-0.0208	-5.26531
-0.0202	-5.0949	-0.02068	-5.05255	-0.0217	-5.38776	-0.02049	-5.15816
-0.0199	-4.98724	-0.02048	-4.92959	-0.02146	-5.27041	-0.02023	-5.04592
-0.01966	-4.8699	-0.0202	-4.81888	-0.02126	-5.14796	-0.01991	-4.94082
-0.01941	-4.7551	-0.01994	-4.70612	-0.02103	-5.02959	-0.01963	-4.83112
-0.01915	-4.64235	-0.01965	-4.59643	-0.02081	-4.90969	-0.01934	-4.72143
-0.0189	-4.52704	-0.0194	-4.48265	-0.02059	-4.79082	-0.01905	-4.61173
-0.01865	-4.41122	-0.01909	-4.37602	-0.02038	-4.66888	-0.01874	-4.50663
-0.01842	-4.29388	-0.01882	-4.26429	-0.02012	-4.5551	-0.01844	-4.39847
-0.01817	-4.17755	-0.01859	-4.14643	-0.01988	-4.43827	-0.01814	-4.29133
-0.01796	-4.05714	-0.0184	-4.02194	-0.01963	-4.32347	-0.01783	-4.18622
-0.01777	-3.93316	-0.01812	-3.91071	-0.01937	-4.20867	-0.01751	-4.08163
-0.01755	-3.81276	-0.01787	-3.79643	-0.01912	-4.09439	-0.0172	-3.975
-0.01732	-3.6949	-0.01754	-3.69337	-0.01888	-3.97704	-0.01688	-3.87092
-0.01707	-3.5801	-0.01729	-3.57806	-0.0186	-3.86582	-0.01653	-3.77092
-0.01677	-3.47194	-0.01695	-3.47653	-0.01832	-3.75612	-0.0162	-3.66837
-0.01649	-3.36224	-0.01664	-3.3699	-0.01802	-3.64898	-0.01588	-3.5648
-0.01617	-3.25816	-0.0164	-3.25357	-0.01774	-3.53724	-0.01552	-3.46531
-0.01589	-3.14643	-0.01608	-3.15	-0.01743	-3.43163	-0.01519	-3.36327
-0.01561	-3.03724	-0.0158	-3.03878	-0.01712	-3.32551	-0.01485	-3.26173
-0.0153	-2.9301	-0.01547	-2.93571	-0.01679	-3.22194	-0.01451	-3.1602
-0.01503	-2.81837	-0.0152	-2.82347	-0.01645	-3.12041	-0.01418	-3.05816
-0.01472	-2.71224	-0.01495	-2.70969	-0.01611	-3.01939	-0.01382	-2.95918
-0.0144	-2.60918	-0.01458	-2.61173	-0.01577	-2.91786	-0.01346	-2.86173
-0.01406	-2.50663	-0.0142	-2.51684	-0.01544	-2.81531	-0.0131	-2.76276
-0.0137	-2.40918	-0.0138	-2.42449	-0.01508	-2.71633	-0.01273	-2.66684
-0.01335	-2.30918	-0.01339	-2.3352	-0.01474	-2.61531	-0.01236	-2.56939
-0.01304	-2.20306	-0.01299	-2.24286	-0.0144	-2.51429	-0.01199	-2.47245
-0.01266	-2.10765	-0.01262	-2.14592	-0.01405	-2.41429	-0.01162	-2.37602
-0.01227	-2.0148	-0.01221	-2.05459	-0.01367	-2.31837	-0.01125	-2.27959
-0.01187	-1.92296	-0.01182	-1.96173	-0.01331	-2.22041	-0.01086	-2.1852
-0.01149	-1.82704	-0.01139	-1.87398	-0.01293	-2.12602	-0.01048	-2.09082
-0.01109	-1.73571	-0.01098	-1.78418	-0.01254	-2.03112	-0.0101	-1.99592
-0.01071	-1.64031	-0.01057	-1.69286	-0.01216	-1.93571	-0.0097	-1.90255
-0.01031	-1.54898	-0.01015	-1.60357	-0.01177	-1.84235	-0.00929	-1.81224
-0.00991	-1.45663	-0.00971	-1.51837	-0.01138	-1.74847	-0.00888	-1.72245
-0.0095	-1.36633	-0.00924	-1.43622	-0.01099	-1.65561	-0.00848	-1.6301
-0.00906	-1.27959	-0.0088	-1.35102	-0.01059	-1.56276	-0.00807	-1.5398
-0.00861	-1.19592	-0.00836	-1.2648	-0.01018	-1.47245	-0.00767	-1.44796
-0.00814	-1.11429	-0.0079	-1.18214	-0.00976	-1.38367	-0.00725	-1.35816
-0.00766	-1.03418	-0.00742	-1.10153	-0.00934	-1.29439	-0.00683	-1.26939
-0.00719	-0.95306	-0.00696	-1.0199	-0.00892	-1.20408	-0.00642	-1.17857
-0.00671	-0.87245	-0.00648	-0.93929	-0.0085	-1.11531	-0.00599	-1.09133
-0.00624	-0.79184	-0.006	-0.85969	-0.00807	-1.02857	-0.00556	-1.00408
-0.00575	-0.71378	-0.00552	-0.7801	-0.00763	-0.94184	-0.00513	-0.91582
-0.00524	-0.63827	-0.00502	-0.70255	-0.00719	-0.85561	-0.00472	-0.82653
-0.00471	-0.56582	-0.00452	-0.62551	-0.00676	-0.76786	-0.00428	-0.73929
-0.00418	-0.49352	-0.00402	-0.55	-0.0063	-0.68469	-0.00384	-0.65459
-0.00365	-0.42189	-0.0035	-0.47541	-0.00585	-0.60102	-0.00338	-0.57092
-0.0031	-0.3527	-0.003	-0.3998	-0.00539	-0.51837	-0.00293	-0.48679
-0.00254	-0.28495	-0.00248	-0.32577	-0.00492	-0.43648	-0.00247	-0.40347
-0.00199	-0.21684	-0.00195	-0.25327	-0.00445	-0.35469	-0.00201	-0.32128
-0.00142	-0.1502	-0.00142	-0.18143	-0.00397	-0.27434	-0.00154	-0.2399
-0.000841732	-0.08566	-0.000875036	-0.11128	-0.00349	-0.19495	-0.00106	-0.15913
-0.000255329	-0.0222	-0.000324939	-0.04222	-0.003	-0.11612	-0.000585777	-0.07893
0.000339786	0.03993	0.000228415	0.02634	-0.00251	-0.0384	-0.000108001	0.00123
0.000945973	0.10036	0.000789049	0.09378	-0.00201	0.03857	0.000377467	0.0802
0.00156	0.15995	0.00136	0.16	-0.0015	0.11393	0.000873881	0.1575
0.00218	0.2175	0.00194	0.22423	-0.000982424	0.18786	0.00138	0.23342
0.00281	0.27408	0.00252	0.28867	-0.000458844	0.26107	0.00188	0.30995
0.00345	0.32985	0.00311	0.35153	6.374e-05	0.33444	0.00239	0.38556
0.00409	0.38474	0.00371	0.41316	0.000598608	0.40592	0.0029	0.46031
0.00475	0.4374	0.00431	0.47362	0.00114	0.47592	0.00342	0.53367
0.00541	0.48923	0.00493	0.53214	0.00169	0.5449	0.00395	0.60612
0.00608	0.54031	0.00555	0.59133	0.00224	0.61429	0.00448	0.67857
0.00676	0.58878	0.00618	0.64847	0.0028	0.68214	0.00502	0.74898
0.00744	0.63827	0.00682	0.70306	0.00337	0.74847	0.00556	0.81939
0.00812	0.68724	0.00747	0.75714	0.00395	0.81327	0.00611	0.88827
0.00883	0.73163	0.00811	0.81224	0.00453	0.87704	0.00666	0.95714
0.00955	0.77449	0.00877	0.86378	0.00511	0.94184	0.00723	1.02449
0.01027	0.81786	0.00944	0.9148	0.00571	1.00357	0.00779	1.09082
0.011	0.85867	0.01012	0.96429	0.00633	1.06224	0.00838	1.15459
0.01174	0.89949	0.0108	1.01327	0.00695	1.12092	0.00895	1.22092
0.01248	0.93929	0.01149	1.06122	0.00755	1.18112	0.00953	1.2852
0.01324	0.97602	0.01219	1.10714	0.00817	1.2398	0.01013	1.34592
0.014	1.01276	0.01289	1.15306	0.00881	1.29592	0.01074	1.40561
0.01477	1.04847	0.01359	1.19898	0.00947	1.34847	0.01132	1.4699
0.01554	1.08316	0.01431	1.24133	0.01013	1.4	0.01194	1.52908
0.01633	1.1148	0.01507	1.27857	0.0108	1.45051	0.01256	1.58724
0.01714	1.1449	0.01582	1.31633	0.01145	1.50408	0.0132	1.64235
0.01793	1.17704	0.01661	1.34847	0.0121	1.55816	0.01384	1.69745
0.01875	1.2051	0.01736	1.38724	0.01279	1.60561	0.01448	1.75255
0.01956	1.23418	0.01811	1.42551	0.01351	1.64949	0.01514	1.80459
0.02038	1.26173	0.01889	1.45969	0.01422	1.69337	0.0158	1.85663
0.02121	1.28673	0.01964	1.49796	0.01493	1.73827	0.01647	1.90816
0.02205	1.31173	0.02044	1.52908	0.01562	1.7852	0.01713	1.95969
0.02292	1.33265	0.02122	1.56276	0.01634	1.82908	0.01779	2.01173
0.02376	1.35663	0.02201	1.59541	0.01709	1.86684	0.01849	2.05816
0.02463	1.37653	0.02282	1.62347	0.01785	1.90357	0.01917	2.10714
0.02549	1.39745	0.02368	1.6449	0.01861	1.94133	0.01989	2.15102
0.0264	1.41224	0.02452	1.6699	0.01936	1.97908	0.02057	2.2
0.0273	1.42755	0.02534	1.69796	0.02011	2.01837	0.02129	2.24286
0.02819	1.44388	0.02617	1.72398	0.0209	2.04949	0.02205	2.2801
0.02915	1.45	0.02703	1.7449	0.02169	2.08265	0.02276	2.32347
0.03008	1.46122	0.02789	1.76735	0.02246	2.11735	0.02348	2.36633
0.03104	1.46633	0.02876	1.78724	0.02324	2.15102	0.02422	2.40663
0.03203	1.46888	0.02959	1.81224	0.02407	2.17704	0.02497	2.4449
0.03297	1.47704	0.03046	1.83316	0.02487	2.20765	0.02575	2.47857
0.03396	1.47959	0.03138	1.8449	0.02571	2.23265	0.02651	2.51582
0.03489	1.49031	0.03223	1.86837	0.02656	2.25612	0.02726	2.55408
0.03579	1.5051	0.0331	1.88827	0.02738	2.28367	0.02806	2.5852
0.03678	1.50612	0.03407	1.89184	0.02819	2.31276	0.02883	2.6199
0.03779	1.5051	0.03502	1.9	0.02901	2.3398	0.02964	2.64898
0.03875	1.51122	0.03594	1.91276	0.02987	2.36173	0.03044	2.6801
0.03974	1.51276	0.03685	1.92653	0.03069	2.39031	0.03122	2.71378
0.04073	1.5148	0.03775	1.94235	0.03155	2.41173	0.032	2.74694
0.04169	1.52092	0.03868	1.95306	0.03247	2.42347	0.03286	2.76837
0.04267	1.52296	0.03962	1.96122	0.03342	2.43163	0.0337	2.79286
0.04362	1.53112	0.04057	1.96888	0.03432	2.44592	0.03454	2.81837
0.04461	1.53367	0.04153	1.975	0.03517	2.46939	0.03538	2.84235
0.04558	1.53776	0.04245	1.98827	0.03602	2.49286	0.03622	2.86735
0.04658	1.53827	0.04338	1.99847	0.03694	2.50561	0.03707	2.89082
0.04759	1.53673	0.04436	2.00204	0.03782	2.52296	0.03794	2.90969
0.04859	1.53673	0.04532	2.00816	0.03868	2.54541	0.03883	2.92653
0.04958	1.53776	0.04625	2.01888	0.03963	2.55306	0.0397	2.94745
0.05058	1.53724	0.04717	2.03061	0.04052	2.56888	0.04053	2.97347
0.05158	1.53724	0.04804	2.05051	0.04146	2.57806	0.04138	2.99643
0.05259	1.53622	0.04896	2.06224	0.04237	2.59184	0.04229	3.01071
0.0536	1.5352	0.05001	2.0551	0.04335	2.59541	0.0432	3.02449
0.05458	1.53724	0.05101	2.0551	0.0443	2.60357	0.04407	3.04439
0.05559	1.53571	0.05198	2.0602	0.04521	2.61786	0.04495	3.06224
0.05664	1.52755	0.05294	2.06633	0.04617	2.62347	0.04587	3.075
0.05771	1.51786	0.05388	2.07551	0.04708	2.63776	0.0468	3.08571
0.05877	1.50816	0.05483	2.08316	0.04807	2.63929	0.04765	3.10765
0.05982	1.50051	0.05573	2.09796	0.04905	2.64184	0.04852	3.12857
0.06089	1.4898	0.05675	2.09439	0.04995	2.65663	0.04948	3.13469
0.0619	1.48827	0.05774	2.09643	0.05089	2.66633	0.05044	3.1398
0.0629	1.48776	0.05874	2.09745	0.05183	2.67551	0.05136	3.15306
0.06393	1.48418	0.05973	2.09796	0.05276	2.68622	0.05225	3.16888
0.06489	1.4898	0.06071	2.10102	0.05368	2.69796	0.05317	3.18214
0.06591	1.48622	0.06165	2.1102	0.05466	2.70153	0.05412	3.18929
0.06691	1.48673	0.06267	2.10765	0.05564	2.70459	0.05508	3.19643
0.06791	1.48673	0.06363	2.11327	0.0566	2.71122	0.05601	3.20663
0.06893	1.48418	0.06449	2.1352	0.05758	2.71429	0.05695	3.21531
0.06989	1.4898	0.06553	2.12908	0.05855	2.71888	0.05787	3.22857
0.07081	1.50255	0.06655	2.12653	0.0595	2.72551	0.0588	3.23827
0.07179	1.5051	0.06755	2.12653	0.06047	2.73112	0.05976	3.24439
0.0729	1.48827	0.06854	2.12704	0.06144	2.73571	0.06067	3.25816
0.07391	1.48622	0.06953	2.12908	0.06239	2.74388	0.06168	3.25714
0.07488	1.49082	0.07051	2.13214	0.06337	2.74694	0.06261	3.26735
0.07587	1.49337	0.07147	2.13827	0.06437	2.74694	0.06359	3.27143
0.07687	1.49235	0.07248	2.13724	0.06536	2.74847	0.06453	3.2801
0.07785	1.49541	0.07348	2.13673	0.06636	2.74796	0.0655	3.28469
0.07881	1.50153	0.07442	2.14643	0.06733	2.75255	0.06646	3.29082
0.07982	1.50102	0.0754	2.14898	0.06828	2.7602	0.06742	3.29643
0.08078	1.50663	0.07636	2.15561	0.06923	2.76735	0.06839	3.30153
0.08179	1.50561	0.07735	2.15612	0.07022	2.7699	0.06932	3.31173
0.08278	1.50714	0.07844	2.14337	0.07118	2.775	0.07026	3.32092
0.08378	1.50663	0.07947	2.13878	0.07218	2.77602	0.07117	3.3352
0.08479	1.5051	0.0804	2.14847	0.07313	2.78316	0.07219	3.33214
0.0858	1.50408	0.08142	2.14592	0.07405	2.79541	0.07317	3.33469
0.08679	1.50459	0.08239	2.15	0.07506	2.79439	0.07418	3.33316
0.08775	1.51071	0.08339	2.15102	0.07601	2.80204	0.07519	3.33214
0.08873	1.51429	0.08439	2.15	0.07701	2.80102	0.07611	3.3449
0.08977	1.50816	0.08534	2.15867	0.07804	2.79694	0.07707	3.35
0.09081	1.50255	0.08628	2.16735	0.07905	2.7949	0.07803	3.35612
0.09182	1.50102	0.08727	2.16939	0.08001	2.80102	0.07903	3.35663
0.09277	1.50867	0.08823	2.17449	0.081	2.80255	0.07999	3.36276
0.09373	1.51429	0.08925	2.17194	0.08199	2.8051	0.08095	3.36837
0.09472	1.51633	0.09027	2.16888	0.08294	2.81224	0.0819	3.37653
0.09571	1.51786	0.09128	2.16735	0.08393	2.81378	0.08291	3.37602
0.0967	1.51837	0.09228	2.16786	0.08491	2.81684	0.0839	3.37755
0.09773	1.51378	0.09322	2.17602	0.08593	2.81378	0.08489	3.37908
0.09872	1.51582	0.09423	2.17449	0.08694	2.81173	0.08588	3.38061
0.09971	1.51735	0.09526	2.17041	0.08799	2.80459	0.08685	3.38469
0.10071	1.51786	0.09625	2.17245	0.08892	2.8148	0.08782	3.38878
0.10173	1.51378	0.09718	2.18214	0.08984	2.82704	0.08876	3.39898
0.10272	1.51582	0.0982	2.17959	0.09082	2.83112	0.08979	3.39388
0.1037	1.51837	0.09917	2.18367	0.09182	2.83112	0.0908	3.39286
0.10471	1.51786	0.10018	2.18214	0.09278	2.83622	0.0918	3.39235
0.1057	1.51939	0.10116	2.18571	0.09382	2.83112	0.09279	3.39439
0.10667	1.52347	0.10216	2.18571	0.09482	2.83061	0.09375	3.39949
0.10765	1.52704	0.10317	2.18469	0.0958	2.83418	0.09477	3.39694
0.10863	1.5301	0.1042	2.17959	0.09679	2.8352	0.0958	3.39235
0.10962	1.53112	0.10516	2.18622	0.09775	2.84184	0.09679	3.39439
0.11061	1.53265	0.10612	2.19133	0.09872	2.84592	0.0978	3.39184
0.1116	1.53418	0.10719	2.18061	0.09968	2.85204	0.09874	3.40102
0.11257	1.5398	0.10818	2.18265	0.10067	2.85306	0.09974	3.40153
0.11355	1.54184	0.10914	2.18929	0.10173	2.84439	0.10066	3.41327
0.11458	1.53827	0.1101	2.19439	0.10274	2.84286	0.1017	3.40765
0.11557	1.53929	0.11114	2.18878	0.10372	2.84592	0.10272	3.40459
0.11654	1.54439	0.11213	2.19082	0.1047	2.84847	0.10368	3.41071
0.11753	1.54541	0.11303	2.20612	0.10567	2.85306	0.10466	3.41429
0.11855	1.54235	0.11401	2.20918	0.10663	2.85918	0.10558	3.42551
0.11955	1.54184	0.11501	2.20867	0.10761	2.86276	0.1066	3.42296
0.12056	1.54082	0.11598	2.21378	0.10866	2.85561	0.10755	3.4301
0.12159	1.53622	0.11698	2.21276	0.1096	2.8648	0.10853	3.43316
0.12257	1.53929	0.11802	2.20663	0.11059	2.86582	0.10952	3.43571
0.12352	1.54694	0.11901	2.20867	0.11157	2.86888	0.11056	3.42959
0.12451	1.54898	0.11997	2.21429	0.11254	2.87398	0.11156	3.42857
0.12549	1.55204	0.12093	2.22041	0.11359	2.86582	0.11254	3.43163
0.12646	1.55663	0.12197	2.21531	0.11457	2.86939	0.11353	3.43418
0.12747	1.55408	0.12298	2.21327	0.11556	2.87092	0.11445	3.44643
0.12851	1.54847	0.12397	2.2148	0.11657	2.8699	0.11543	3.44898
0.12953	1.54592	0.12494	2.21939	0.11751	2.87908	0.11645	3.44541
0.13051	1.54796	0.12592	2.22245	0.11846	2.88571	0.11744	3.44745
0.13148	1.55255	0.12689	2.22653	0.11944	2.88878	0.11844	3.44745
0.13245	1.55714	0.12789	2.22653	0.12043	2.89133	0.1194	3.45306
0.13343	1.56071	0.12888	2.22806	0.12144	2.8898	0.12032	3.46531
0.13444	1.55969	0.12987	2.23061	0.12243	2.89082	0.12135	3.46122
0.13543	1.5602	0.13085	2.23265	0.12341	2.89337	0.12229	3.4699
0.13643	1.5602	0.13187	2.23061	0.12443	2.89133	0.1233	3.46837
0.1374	1.56531	0.13293	2.22143	0.12543	2.89082	0.12432	3.46531
0.13843	1.56122	0.13388	2.22908	0.12636	2.90153	0.12532	3.46531
0.13946	1.55612	0.13488	2.22857	0.12732	2.90816	0.12633	3.4648
0.14044	1.55969	0.13586	2.23163	0.1283	2.91071	0.12728	3.47245
0.14136	1.57092	0.13682	2.23724	0.12932	2.90714	0.12823	3.47908
0.1423	1.58112	0.1378	2.24133	0.1303	2.91071	0.12926	3.47449
0.14327	1.5852	0.13879	2.24184	0.13127	2.91531	0.13026	3.47449
0.14429	1.58265	0.13983	2.23622	0.13228	2.91378	0.13125	3.47653
0.14531	1.57908	0.14082	2.23827	0.13326	2.91684	0.13221	3.48265
0.1463	1.58061	0.14179	2.24286	0.13427	2.9148	0.13323	3.47908
0.14725	1.58827	0.14275	2.24847	0.13529	2.91224	0.13419	3.48622
0.14821	1.59439	0.14375	2.24898	0.13621	2.92449	0.13519	3.4852
0.14921	1.5949	0.14469	2.25765	0.13723	2.92092	0.13618	3.48776
0.15023	1.59133	0.14569	2.25816	0.13824	2.91939	0.13722	3.48061
0.15124	1.58929	0.14666	2.26224	0.13921	2.92449	0.13823	3.4801
0.15225	1.58776	0.14766	2.26224	0.14021	2.92449	0.13923	3.4801
0.15322	1.59235	0.14869	2.25714	0.14117	2.9301	0.14024	3.47755
0.15424	1.5898	0.14966	2.26173	0.14207	2.94541	0.14121	3.48265
0.15527	1.5852	0.15066	2.26224	0.14309	2.94337	0.14212	3.49592
0.15628	1.58316	0.15171	2.25459	0.14407	2.94643	0.14309	3.50102
0.15723	1.59082	0.15269	2.25816	0.14507	2.94592	0.14411	3.49745
0.15817	1.60102	0.15362	2.26837	0.14601	2.9551	0.1451	3.49949
0.15917	1.60102	0.15461	2.2699	0.14703	2.95153	0.14607	3.50357
0.16016	1.60204	0.1556	2.27194	0.14801	2.9551	0.14707	3.50357
0.16118	1.59949	0.15662	2.26786	0.14901	2.95459	0.14807	3.50459
0.16218	1.59949	0.1576	2.27194	0.15001	2.95561	0.14905	3.50714
0.16316	1.60204	0.15865	2.26378	0.15101	2.95561	0.15004	3.50816
0.16415	1.60357	0.1596	2.27092	0.15198	2.95969	0.15102	3.51173
0.16512	1.60867	0.16058	2.275	0.15291	2.97092	0.15202	3.51173
0.16609	1.61276	0.16157	2.27653	0.15391	2.97092	0.15302	3.51224
0.16707	1.61633	0.16253	2.28214	0.1549	2.97194	0.154	3.5148
0.16803	1.62143	0.16352	2.28418	0.15587	2.97602	0.15501	3.51276
0.16903	1.62245	0.16448	2.29031	0.15687	2.97602	0.156	3.51429
0.17004	1.62041	0.16549	2.28878	0.15789	2.97296	0.15695	3.52194
0.17102	1.62398	0.16647	2.29133	0.1589	2.97194	0.15792	3.52653
0.17199	1.62806	0.16744	2.29592	0.15987	2.97653	0.1589	3.52959
0.17299	1.62755	0.16842	2.29898	0.16082	2.98418	0.15993	3.52551
0.174	1.62704	0.16948	2.29031	0.16182	2.98469	0.16092	3.52755
0.17498	1.62908	0.17049	2.28929	0.16282	2.98367	0.16189	3.53163
0.17598	1.62908	0.17149	2.28929	0.16379	2.98929	0.16285	3.53827
0.17699	1.62857	0.17245	2.29541	0.1648	2.98724	0.16385	3.53776
0.17798	1.62908	0.17341	2.30051	0.16582	2.98418	0.16486	3.53622
0.179	1.62704	0.17441	2.30153	0.1668	2.98724	0.16586	3.53571
0.17996	1.63265	0.17541	2.30102	0.16783	2.98316	0.16684	3.53878
0.18085	1.64949	0.17639	2.30357	0.16881	2.98622	0.1678	3.5449
0.18184	1.65051	0.17737	2.30663	0.16982	2.98367	0.16881	3.54337
0.18289	1.64388	0.17837	2.30765	0.17076	2.99286	0.1698	3.54592
0.18392	1.63827	0.17936	2.30816	0.17175	2.9949	0.17079	3.54745
0.18493	1.63673	0.18038	2.30561	0.17275	2.99541	0.1718	3.54592
0.18591	1.6398	0.18137	2.30714	0.17373	2.99796	0.1728	3.54541
0.18693	1.63776	0.18237	2.30714	0.17469	3.00408	0.17381	3.54439
0.18791	1.6398	0.18337	2.30663	0.1757	3.00357	0.17475	3.55306
0.1889	1.64133	0.18431	2.31633	0.1767	3.00357	0.17574	3.5551
0.18989	1.64286	0.18532	2.31531	0.17767	3.00714	0.17677	3.55051
0.19089	1.64286	0.18633	2.31378	0.17872	3.00051	0.17776	3.55102
0.1919	1.64133	0.18734	2.31224	0.17969	3.00459	0.17877	3.55051
0.19291	1.6398	0.18834	2.31173	0.18068	3.00561	0.17977	3.54949
0.19392	1.63827	0.1893	2.31786	0.18169	3.0051	0.18073	3.55714
0.19491	1.64082	0.19032	2.3148	0.18265	3.0102	0.18169	3.56276
0.1959	1.64133	0.19136	2.30867	0.18367	3.00816	0.18271	3.55969
0.19694	1.6352	0.19238	2.30561	0.18467	3.00765	0.18368	3.56378
0.19794	1.63571	0.19334	2.31224	0.18565	3.0102	0.18467	3.56582
0.19894	1.6352	0.19432	2.3148	0.1867	3.00306	0.18562	3.57398
0.19996	1.63214	0.1953	2.31786	0.18775	2.9949	0.18666	3.56735
0.20096	1.63214	0.19631	2.31684	0.1887	3.00357	0.18772	3.55867
0.20198	1.62959	0.19732	2.31531	0.18966	3.00969	0.1887	3.56122
0.20299	1.62857	0.1983	2.31735	0.19066	3.00918	0.18969	3.56276
0.204	1.62653	0.19932	2.31531	0.19171	3.00204	0.19068	3.5648
0.205	1.62602	0.20032	2.3148	0.19273	2.99898	0.19169	3.56327
0.20604	1.62092	0.20131	2.31633	0.19376	2.99337	0.19264	3.5699
0.20707	1.61633	0.20233	2.31276	0.19475	2.9949	0.19362	3.57347
0.20803	1.62194	0.20333	2.31378	0.19568	3.00612	0.19462	3.57296
0.20904	1.62092	0.20431	2.31633	0.19667	3.00765	0.19563	3.57194
0.21003	1.62245	0.20531	2.31633	0.19767	3.00765	0.19662	3.57296
0.21102	1.62296	0.20635	2.31071	0.19868	3.00612	0.19761	3.57449
0.21199	1.62755	0.20738	2.30561	0.1997	3.00306	0.19859	3.57857
0.21298	1.62959	0.20836	2.30918	0.2007	3.00255	0.1996	3.57653
0.21401	1.62551	0.20938	2.30612	0.20171	3.00153	0.20062	3.57296
0.21499	1.62755	0.21037	2.30663	0.20268	3.00612	0.20163	3.57245
0.21598	1.62908	0.21135	2.3102	0.20372	3	0.20266	3.56684
0.217	1.62602	0.21235	2.30969	0.2047	3.00255	0.20363	3.57245
0.21802	1.62296	0.21336	2.30867	0.20571	3.00153	0.20463	3.57245
0.21902	1.62296	0.21438	2.30612	0.20675	2.99541	0.20563	3.57245
0.22001	1.62449	0.21536	2.30867	0.20776	2.99337	0.20663	3.57245
0.22104	1.62041	0.21632	2.31531	0.20872	2.99949	0.20765	3.56939
0.22206	1.61786	0.21736	2.30816	0.20976	2.99286	0.20866	3.56786
0.22305	1.61939	0.21835	2.30969	0.21074	2.99592	0.20962	3.57296
0.22405	1.61837	0.21937	2.30714	0.21172	3	0.21066	3.56786
0.22504	1.62041	0.22043	2.29796	0.21269	3.00459	0.21162	3.57347
0.22605	1.61888	0.2214	2.30306	0.21371	3.00204	0.21265	3.56837
0.22706	1.61735	0.22232	2.31429	0.21474	2.99745	0.21366	3.56786
0.22806	1.61684	0.22336	2.30918	0.21576	2.99337	0.21463	3.57194
0.22907	1.61633	0.22437	2.30663	0.21677	2.99235	0.21564	3.57092
0.23009	1.61327	0.22538	2.30612	0.21779	2.98878	0.21658	3.5801
0.23106	1.61735	0.22639	2.30357	0.21879	2.98929	0.21755	3.58367
0.23199	1.62857	0.22738	2.3051	0.21976	2.99286	0.21861	3.575
0.23298	1.6301	0.22837	2.30765	0.22077	2.99184	0.21964	3.57092
0.23402	1.62347	0.22932	2.31429	0.22172	3	0.22063	3.57194
0.23502	1.62296	0.23033	2.31378	0.22275	2.99439	0.2216	3.57602
0.23604	1.62041	0.23136	2.30867	0.22375	2.99541	0.22262	3.57347
0.23702	1.62347	0.23241	2.30102	0.2247	3.00255	0.22361	3.575
0.23804	1.62041	0.23339	2.30459	0.22572	2.99949	0.22466	3.56735
0.23905	1.61837	0.23442	2.3	0.22673	2.99847	0.22564	3.57041
0.24006	1.61684	0.23542	2.3	0.2278	2.98673	0.22663	3.57245
0.24104	1.6199	0.23643	2.29796	0.22877	2.99184	0.22764	3.57092
0.24201	1.62449	0.23745	2.29439	0.22975	2.99541	0.22866	3.56684
0.24302	1.62296	0.23843	2.29796	0.23072	2.99949	0.22966	3.56735
0.24406	1.61684	0.23946	2.29286	0.23176	2.99388	0.23065	3.56888
0.24506	1.61735	0.24047	2.29184	0.23283	2.98316	0.23164	3.57092
0.24607	1.61633	0.24141	2.30153	0.23379	2.98878	0.23258	3.57959
0.24704	1.6199	0.24237	2.30663	0.2348	2.98673	0.23355	3.58367
0.24807	1.61633	0.24339	2.30408	0.23581	2.98571	0.23457	3.58112
0.24909	1.61327	0.24439	2.30459	0.23676	2.99286	0.23554	3.5852
0.25007	1.61531	0.24537	2.30714	0.23776	2.99337	0.23661	3.575
0.25107	1.61531	0.24639	2.30408	0.23881	2.98622	0.23766	3.56786
0.25203	1.62143	0.24741	2.30153	0.23981	2.9852	0.23863	3.57143
0.25303	1.62143	0.24841	2.30102	0.24082	2.98469	0.23961	3.575
0.25404	1.62092	0.24942	2.29898	0.24177	2.99133	0.2406	3.57704
0.25502	1.62347	0.2504	2.30306	0.2428	2.98776	0.24156	3.58316
0.25599	1.62755	0.25135	2.3102	0.24377	2.99184	0.24253	3.58673
0.25696	1.63214	0.25233	2.31378	0.24479	2.98929	0.24359	3.57857
0.25794	1.63622	0.25337	2.30663	0.24575	2.9949	0.24461	3.575
0.25896	1.63265	0.25442	2.29898	0.24676	2.99388	0.24559	3.57806
0.26	1.62602	0.25542	2.29898	0.24777	2.99133	0.24662	3.57347
0.26098	1.62908	0.25639	2.30357	0.2488	2.98776	0.24758	3.57908
0.26193	1.63673	0.25739	2.30408	0.24981	2.98622	0.24861	3.57551
0.26297	1.63112	0.25839	2.30408	0.25078	2.9898	0.24956	3.58265
0.26401	1.62449	0.25939	2.30357	0.2518	2.98724	0.25054	3.58622
0.26504	1.62041	0.26042	2.3	0.25278	2.99031	0.25157	3.58163
0.26605	1.61888	0.26142	2.29898	0.25373	2.99796	0.25257	3.58163
0.26705	1.61939	0.2624	2.30204	0.25472	3.00051	0.25354	3.58622
0.26806	1.61786	0.26342	2.29949	0.2557	3.00306	0.25453	3.58673
0.26908	1.61429	0.26443	2.29745	0.25671	3.00102	0.25555	3.58418
0.27009	1.61224	0.26545	2.29439	0.25774	2.99694	0.25653	3.58673
0.27107	1.61582	0.26643	2.29745	0.25874	2.99592	0.2576	3.57704
0.27209	1.61224	0.26744	2.29592	0.25977	2.99235	0.25862	3.57347
0.2731	1.61173	0.26841	2.30153	0.26079	2.98929	0.25961	3.57551
0.27414	1.60561	0.26943	2.29745	0.26177	2.99235	0.26057	3.58163
0.27516	1.60153	0.27048	2.29082	0.26275	2.99541	0.26157	3.58112
0.27617	1.6	0.27149	2.28929	0.26376	2.99337	0.26253	3.58724
0.27719	1.59694	0.27252	2.28418	0.2648	2.98776	0.26357	3.58112
0.27821	1.5949	0.27358	2.27398	0.26585	2.97959	0.26456	3.58214
0.27923	1.59133	0.27458	2.27449	0.26686	2.97755	0.26557	3.58163
0.28025	1.58776	0.27555	2.27959	0.26787	2.97602	0.26657	3.58163
0.28121	1.5949	0.27657	2.27602	0.26889	2.97347	0.26756	3.58214
0.2822	1.59643	0.27759	2.27347	0.26988	2.975	0.26857	3.58061

## Sheet: Figure 3c
	RhMo		Rh/C		Pt/C
Potential	Current	Potential	Current	Potential	Current
-0.01898	0.76122	-0.01966	0.45108	-0.0202	0.28576
-0.01894	0.76063	-0.01962	0.45047	-0.02016	0.28526
-0.0189	0.76003	-0.01958	0.44986	-0.02012	0.28477
-0.01886	0.75944	-0.01954	0.44925	-0.02008	0.28427
-0.01883	0.75884	-0.0195	0.44864	-0.02004	0.28378
-0.01879	0.75823	-0.01947	0.44802	-0.02	0.28328
-0.01875	0.75763	-0.01943	0.44741	-0.01995	0.28279
-0.01871	0.75702	-0.01939	0.4468	-0.01991	0.28229
-0.01867	0.75641	-0.01935	0.44618	-0.01987	0.2818
-0.01863	0.75579	-0.01931	0.44556	-0.01983	0.2813
-0.01863	0.75576	-0.01927	0.44495	-0.01979	0.2808
-0.01859	0.75518	-0.01923	0.44433	-0.01975	0.2803
-0.01855	0.75456	-0.01921	0.44411	-0.01971	0.27981
-0.01851	0.75394	-0.01919	0.44371	-0.01967	0.27931
-0.01847	0.75331	-0.01915	0.44309	-0.01963	0.27881
-0.01843	0.75269	-0.01911	0.44247	-0.0196	0.27842
-0.01839	0.75206	-0.01907	0.44185	-0.01959	0.27831
-0.01837	0.75173	-0.01903	0.44122	-0.01955	0.27782
-0.01835	0.75142	-0.01899	0.4406	-0.01951	0.27732
-0.01831	0.75079	-0.01895	0.43998	-0.01947	0.27682
-0.01827	0.75015	-0.01891	0.43935	-0.01943	0.27632
-0.01823	0.74951	-0.01887	0.43872	-0.01939	0.27582
-0.0182	0.74886	-0.01883	0.4381	-0.01935	0.27532
-0.01816	0.74822	-0.01879	0.43747	-0.01931	0.27482
-0.01812	0.74757	-0.01877	0.43713	-0.01927	0.27432
-0.01808	0.74704	-0.01876	0.43684	-0.01923	0.27382
-0.01808	0.74692	-0.01872	0.43621	-0.01919	0.27332
-0.01804	0.74626	-0.01868	0.43558	-0.01915	0.27282
-0.018	0.7456	-0.01864	0.43494	-0.0191	0.27232
-0.01796	0.74494	-0.0186	0.43431	-0.01906	0.27182
-0.01792	0.74428	-0.01856	0.43368	-0.01902	0.27132
-0.01788	0.74361	-0.01852	0.43304	-0.01898	0.27082
-0.01784	0.74294	-0.01848	0.43241	-0.01898	0.27077
-0.01782	0.74259	-0.01844	0.43177	-0.01894	0.27031
-0.0178	0.74227	-0.0184	0.43113	-0.0189	0.26981
-0.01776	0.74159	-0.01836	0.43049	-0.01886	0.26931
-0.01772	0.74092	-0.01834	0.4302	-0.01882	0.26881
-0.01768	0.74024	-0.01832	0.42985	-0.01878	0.2683
-0.01764	0.73955	-0.01828	0.42921	-0.01874	0.2678
-0.01761	0.73886	-0.01824	0.42857	-0.0187	0.2673
-0.01758	0.73842	-0.0182	0.42793	-0.01866	0.26679
-0.01757	0.73818	-0.01816	0.42728	-0.01862	0.26629
-0.01753	0.73748	-0.01812	0.42664	-0.01858	0.26579
-0.01749	0.73679	-0.01808	0.42599	-0.01854	0.26528
-0.01745	0.73609	-0.01804	0.42535	-0.0185	0.26478
-0.01741	0.73539	-0.01801	0.4247	-0.01846	0.26427
-0.01737	0.73468	-0.01797	0.42405	-0.01842	0.26377
-0.01733	0.73398	-0.01793	0.4234	-0.01838	0.26326
-0.01733	0.7339	-0.01789	0.42275	-0.01836	0.26306
-0.01729	0.73327	-0.01788	0.42264	-0.01834	0.26276
-0.01725	0.73255	-0.01785	0.4221	-0.0183	0.26225
-0.01721	0.73184	-0.01781	0.42145	-0.01825	0.26174
-0.01717	0.73112	-0.01777	0.42079	-0.01821	0.26124
-0.01713	0.7304	-0.01773	0.42014	-0.01817	0.26073
-0.01709	0.72967	-0.01769	0.41948	-0.01813	0.26022
-0.01707	0.72926	-0.01765	0.41883	-0.01809	0.25972
-0.01705	0.72894	-0.01761	0.41817	-0.01805	0.25921
-0.01701	0.72821	-0.01757	0.41751	-0.01801	0.2587
-0.01698	0.72748	-0.01753	0.41685	-0.01797	0.25819
-0.01694	0.72674	-0.01749	0.41619	-0.01793	0.25769
-0.0169	0.726	-0.01745	0.41553	-0.01789	0.25718
-0.01686	0.72526	-0.01741	0.41487	-0.01785	0.25667
-0.01682	0.72451	-0.0174	0.4147	-0.01781	0.25616
-0.0168	0.72412	-0.01737	0.41421	-0.01777	0.25565
-0.01678	0.72376	-0.01733	0.41354	-0.01773	0.25517
-0.01674	0.72301	-0.0173	0.41288	-0.01773	0.25514
-0.0167	0.72225	-0.01726	0.41221	-0.01769	0.25463
-0.01666	0.7215	-0.01722	0.41155	-0.01765	0.25412
-0.01662	0.72073	-0.01718	0.41088	-0.01761	0.25361
-0.01658	0.71997	-0.01714	0.41021	-0.01757	0.2531
-0.01654	0.7192	-0.0171	0.40954	-0.01753	0.25259
-0.01653	0.71896	-0.01706	0.40887	-0.01749	0.25208
-0.0165	0.71843	-0.01702	0.4082	-0.01745	0.25157
-0.01646	0.71766	-0.01698	0.40752	-0.0174	0.25106
-0.01642	0.71688	-0.01694	0.40685	-0.01736	0.25054
-0.01638	0.7161	-0.01693	0.40674	-0.01732	0.25003
-0.01635	0.71532	-0.0169	0.40617	-0.01728	0.24952
-0.01631	0.71453	-0.01686	0.4055	-0.01724	0.24901
-0.01627	0.71374	-0.01682	0.40482	-0.0172	0.24849
-0.01623	0.71295	-0.01678	0.40414	-0.01716	0.24798
-0.0162	0.71246	-0.01674	0.40346	-0.01712	0.24747
-0.01619	0.71215	-0.0167	0.40278	-0.01711	0.24734
-0.01615	0.71135	-0.01666	0.4021	-0.01708	0.24695
-0.01611	0.71055	-0.01662	0.40142	-0.01704	0.24644
-0.01607	0.70975	-0.01659	0.40074	-0.017	0.24593
-0.01603	0.70894	-0.01655	0.40005	-0.01696	0.24541
-0.01599	0.70812	-0.01651	0.39937	-0.01692	0.2449
-0.01595	0.70731	-0.01647	0.39868	-0.01688	0.24438
-0.01591	0.70649	-0.01645	0.39839	-0.01684	0.24387
-0.01591	0.70635	-0.01643	0.39799	-0.0168	0.24335
-0.01587	0.70567	-0.01639	0.3973	-0.01676	0.24284
-0.01583	0.70485	-0.01635	0.39662	-0.01672	0.24232
-0.01579	0.70402	-0.01631	0.39592	-0.01668	0.2418
-0.01576	0.70319	-0.01627	0.39523	-0.01664	0.24129
-0.01572	0.70235	-0.01623	0.39454	-0.0166	0.24077
-0.01568	0.70151	-0.01619	0.39385	-0.01655	0.24025
-0.01564	0.70067	-0.01615	0.39315	-0.01651	0.23974
-0.01562	0.70035	-0.01611	0.39246	-0.01649	0.23937
-0.0156	0.69983	-0.01607	0.39176	-0.01647	0.23922
-0.01556	0.69898	-0.01603	0.39106	-0.01643	0.2387
-0.01552	0.69813	-0.01599	0.39036	-0.01639	0.23818
-0.01548	0.69727	-0.01597	0.38995	-0.01635	0.23766
-0.01544	0.69642	-0.01595	0.38966	-0.01631	0.23714
-0.0154	0.69556	-0.01591	0.38896	-0.01627	0.23663
-0.01536	0.69469	-0.01587	0.38826	-0.01623	0.23611
-0.01536	0.69461	-0.01584	0.38756	-0.01619	0.23559
-0.01532	0.69382	-0.0158	0.38686	-0.01615	0.23507
-0.01528	0.69295	-0.01576	0.38615	-0.01611	0.23455
-0.01524	0.69208	-0.01572	0.38544	-0.01607	0.23403
-0.0152	0.6912	-0.01568	0.38474	-0.01603	0.23351
-0.01516	0.69032	-0.01564	0.38403	-0.01599	0.23298
-0.01513	0.68944	-0.0156	0.38332	-0.01595	0.23246
-0.01509	0.68855	-0.01556	0.38261	-0.01591	0.23194
-0.01505	0.68766	-0.01552	0.3819	-0.01587	0.23142
-0.01503	0.68738	-0.01548	0.38123	-0.01586	0.23133
-0.01501	0.68676	-0.01548	0.38119	-0.01583	0.2309
-0.01497	0.68586	-0.01544	0.38047	-0.01579	0.23038
-0.01493	0.68496	-0.0154	0.37976	-0.01575	0.22985
-0.01489	0.68406	-0.01536	0.37904	-0.0157	0.22933
-0.01485	0.68315	-0.01532	0.37833	-0.01566	0.22881
-0.01481	0.68224	-0.01528	0.37761	-0.01562	0.22828
-0.01477	0.68132	-0.01524	0.37689	-0.01558	0.22776
-0.01473	0.6804	-0.0152	0.37617	-0.01554	0.22724
-0.0147	0.67961	-0.01516	0.37545	-0.0155	0.22671
-0.01469	0.67948	-0.01513	0.37473	-0.01546	0.22619
-0.01465	0.67855	-0.01509	0.374	-0.01542	0.22566
-0.01461	0.67763	-0.01505	0.37328	-0.01538	0.22514
-0.01457	0.67669	-0.01501	0.37255	-0.01534	0.22461
-0.01453	0.67576	-0.01499	0.37227	-0.0153	0.22409
-0.0145	0.67482	-0.01497	0.37183	-0.01526	0.22356
-0.01446	0.67387	-0.01493	0.3711	-0.01522	0.22309
-0.01442	0.67293	-0.01489	0.37037	-0.01522	0.22303
-0.01438	0.67198	-0.01485	0.36964	-0.01518	0.22251
-0.01436	0.67166	-0.01481	0.36891	-0.01514	0.22198
-0.01434	0.67102	-0.01477	0.36818	-0.0151	0.22145
-0.0143	0.67006	-0.01473	0.36745	-0.01506	0.22092
-0.01426	0.6691	-0.01469	0.36671	-0.01502	0.2204
-0.01422	0.66814	-0.01465	0.36598	-0.01498	0.21987
-0.01418	0.66717	-0.01461	0.36524	-0.01494	0.21934
-0.01414	0.6662	-0.01457	0.3645	-0.0149	0.21881
-0.0141	0.66522	-0.01453	0.36376	-0.01486	0.21828
-0.01406	0.66424	-0.0145	0.36322	-0.01481	0.21775
-0.01403	0.66354	-0.01449	0.36303	-0.01477	0.21722
-0.01402	0.66326	-0.01445	0.36228	-0.01473	0.21669
-0.01398	0.66228	-0.01442	0.36154	-0.01469	0.21616
-0.01394	0.66129	-0.01438	0.3608	-0.01465	0.21563
-0.01391	0.66029	-0.01434	0.36006	-0.01461	0.2151
-0.01387	0.65929	-0.0143	0.35931	-0.01458	0.21473
-0.01383	0.65829	-0.01426	0.35856	-0.01457	0.21457
-0.01379	0.65729	-0.01422	0.35782	-0.01453	0.21404
-0.01375	0.65628	-0.01418	0.35707	-0.01449	0.21351
-0.01371	0.65527	-0.01414	0.35632	-0.01445	0.21298
-0.01369	0.65474	-0.0141	0.35557	-0.01441	0.21245
-0.01367	0.65425	-0.01406	0.35482	-0.01437	0.21191
-0.01363	0.65323	-0.01402	0.35406	-0.01433	0.21138
-0.01359	0.65221	-0.01401	0.35386	-0.01429	0.21085
-0.01355	0.65118	-0.01398	0.35331	-0.01425	0.21031
-0.01351	0.65015	-0.01394	0.35255	-0.01421	0.20978
-0.01347	0.64912	-0.0139	0.3518	-0.01417	0.20925
-0.01343	0.64808	-0.01386	0.35104	-0.01413	0.20871
-0.01339	0.64704	-0.01382	0.35028	-0.01409	0.20818
-0.01335	0.64599	-0.01378	0.34952	-0.01405	0.20764
-0.01334	0.64556	-0.01374	0.34876	-0.01401	0.20711
-0.01331	0.64494	-0.01371	0.348	-0.01396	0.20657
-0.01328	0.64389	-0.01367	0.34724	-0.01394	0.20626
-0.01324	0.64283	-0.01363	0.34647	-0.01392	0.20604
-0.0132	0.64177	-0.01359	0.34571	-0.01388	0.2055
-0.01316	0.64071	-0.01355	0.34494	-0.01384	0.20496
-0.01312	0.63964	-0.01352	0.34439	-0.0138	0.20443
-0.01308	0.63857	-0.01351	0.34417	-0.01376	0.20389
-0.01304	0.63749	-0.01347	0.3434	-0.01372	0.20335
-0.013	0.63641	-0.01343	0.34263	-0.01368	0.20281
-0.01299	0.63617	-0.01339	0.34186	-0.01364	0.20228
-0.01296	0.63533	-0.01335	0.34109	-0.0136	0.20174
-0.01292	0.63424	-0.01331	0.34032	-0.01356	0.2012
-0.01288	0.63315	-0.01327	0.33954	-0.01352	0.20066
-0.01284	0.63205	-0.01323	0.33877	-0.01348	0.20012
-0.0128	0.63095	-0.01319	0.33799	-0.01344	0.19958
-0.01276	0.62985	-0.01315	0.33721	-0.0134	0.19904
-0.01272	0.62874	-0.01311	0.33643	-0.01336	0.1985
-0.01269	0.62763	-0.01307	0.33565	-0.01332	0.19796
-0.01265	0.62652	-0.01303	0.33487	-0.0133	0.19775
-0.01263	0.62621	-0.01302	0.3346	-0.01328	0.19742
-0.01261	0.6254	-0.01299	0.33409	-0.01324	0.19688
-0.01257	0.62427	-0.01296	0.3333	-0.0132	0.19634
-0.01253	0.62315	-0.01292	0.33252	-0.01316	0.1958
-0.01249	0.62202	-0.01288	0.33173	-0.01311	0.19526
-0.01245	0.62088	-0.01284	0.33094	-0.01307	0.19471
-0.01241	0.61974	-0.0128	0.33015	-0.01303	0.19417
-0.01237	0.6186	-0.01276	0.32936	-0.01299	0.19363
-0.01233	0.61745	-0.01272	0.32857	-0.01295	0.19308
-0.01229	0.6163	-0.01268	0.32778	-0.01291	0.19254
-0.01227	0.61582	-0.01264	0.32699	-0.01287	0.192
-0.01225	0.61515	-0.0126	0.32619	-0.01283	0.19145
-0.01221	0.61399	-0.01256	0.3254	-0.01279	0.19091
-0.01217	0.61282	-0.01252	0.3246	-0.01275	0.19036
-0.01213	0.61166	-0.01252	0.32448	-0.01271	0.18982
-0.01209	0.61049	-0.01248	0.3238	-0.01267	0.18927
-0.01206	0.60931	-0.01244	0.323	-0.01266	0.18912
-0.01202	0.60813	-0.0124	0.3222	-0.01263	0.18873
-0.01198	0.60695	-0.01236	0.3214	-0.01259	0.18818
-0.01194	0.60576	-0.01232	0.3206	-0.01255	0.18764
-0.01192	0.60519	-0.01228	0.31979	-0.01251	0.18709
-0.0119	0.60457	-0.01225	0.31899	-0.01247	0.18654
-0.01186	0.60337	-0.01221	0.31818	-0.01243	0.18599
-0.01182	0.60217	-0.01217	0.31737	-0.01239	0.18545
-0.01178	0.60097	-0.01213	0.31656	-0.01235	0.1849
-0.01174	0.59976	-0.01209	0.31575	-0.01231	0.18435
-0.0117	0.59854	-0.01205	0.31494	-0.01226	0.1838
-0.01166	0.59733	-0.01201	0.31413	-0.01222	0.18325
-0.01162	0.59611	-0.01201	0.31409	-0.01218	0.1827
-0.01158	0.59488	-0.01197	0.31331	-0.01214	0.18215
-0.01156	0.59402	-0.01193	0.3125	-0.0121	0.1816
-0.01154	0.59365	-0.01189	0.31168	-0.01206	0.18105
-0.0115	0.59242	-0.01185	0.31086	-0.01202	0.1805
-0.01146	0.59118	-0.01181	0.31004	-0.01201	0.18037
-0.01143	0.58994	-0.01177	0.30922	-0.01198	0.17995
-0.01139	0.58869	-0.01173	0.3084	-0.01194	0.1794
-0.01135	0.58744	-0.01169	0.30758	-0.0119	0.17885
-0.01131	0.58619	-0.01165	0.30676	-0.01186	0.1783
-0.01127	0.58493	-0.01161	0.30593	-0.01182	0.17775
-0.01123	0.58366	-0.01157	0.3051	-0.01178	0.17719
-0.01119	0.5824	-0.01154	0.30428	-0.01174	0.17664
-0.01117	0.58185	-0.0115	0.30345	-0.0117	0.17609
-0.01115	0.58112	-0.01149	0.30343	-0.01166	0.17553
-0.01111	0.57985	-0.01146	0.30262	-0.01162	0.17498
-0.01107	0.57857	-0.01142	0.30179	-0.01158	0.17442
-0.01103	0.57728	-0.01138	0.30095	-0.01154	0.17387
-0.01099	0.57599	-0.01134	0.30012	-0.0115	0.17332
-0.01095	0.5747	-0.0113	0.29929	-0.01146	0.17276
-0.01091	0.5734	-0.01126	0.29845	-0.01141	0.1722
-0.01087	0.5721	-0.01122	0.29761	-0.01137	0.17165
-0.01084	0.57079	-0.01118	0.29677	-0.01136	0.17148
-0.0108	0.5696	-0.01114	0.29593	-0.01133	0.17109
-0.0108	0.56948	-0.0111	0.29509	-0.01129	0.17054
-0.01076	0.56816	-0.01106	0.29425	-0.01125	0.16998
-0.01072	0.56684	-0.01102	0.2934	-0.01121	0.16942
-0.01068	0.56552	-0.01098	0.29256	-0.01117	0.16886
-0.01064	0.56419	-0.01098	0.29248	-0.01113	0.16831
-0.0106	0.56285	-0.01094	0.29171	-0.01109	0.16775
-0.01056	0.56151	-0.0109	0.29087	-0.01105	0.16719
-0.01052	0.56017	-0.01086	0.29002	-0.01101	0.16663
-0.01048	0.55882	-0.01083	0.28917	-0.01097	0.16607
-0.01044	0.55747	-0.01079	0.28831	-0.01093	0.16551
-0.01042	0.55673	-0.01075	0.28746	-0.01089	0.16495
-0.0104	0.55612	-0.01071	0.28661	-0.01085	0.16439
-0.01036	0.55475	-0.01067	0.28575	-0.01081	0.16383
-0.01032	0.55339	-0.01063	0.2849	-0.01077	0.16327
-0.01028	0.55202	-0.01059	0.28404	-0.01073	0.16271
-0.01024	0.55064	-0.01055	0.28318	-0.01071	0.16246
-0.01021	0.54927	-0.01051	0.28232	-0.01069	0.16215
-0.01017	0.54788	-0.01047	0.28146	-0.01065	0.16159
-0.01013	0.54649	-0.01046	0.28131	-0.01061	0.16102
-0.01009	0.5451	-0.01043	0.28059	-0.01056	0.16046
-0.01005	0.5437	-0.01039	0.27973	-0.01052	0.1599
-0.01003	0.54308	-0.01035	0.27886	-0.01048	0.15933
-0.01001	0.5423	-0.01031	0.278	-0.01044	0.15877
-0.00997	0.54089	-0.01027	0.27713	-0.0104	0.15821
-0.00993	0.53948	-0.01023	0.27626	-0.01036	0.15764
-0.00989	0.53807	-0.01019	0.27539	-0.01032	0.15708
-0.00985	0.53665	-0.01015	0.27451	-0.01028	0.15651
-0.00981	0.53522	-0.01011	0.27364	-0.01024	0.15595
-0.00977	0.53379	-0.01008	0.27277	-0.0102	0.15538
-0.00973	0.53236	-0.01004	0.27189	-0.01016	0.15481
-0.00969	0.53092	-0.01	0.27101	-0.01012	0.15425
-0.00965	0.52947	-0.00996	0.27013	-0.01008	0.15368
-0.00963	0.52873	-0.00994	0.26976	-0.01005	0.15325
-0.00961	0.52802	-0.00992	0.26925	-0.01004	0.15311
-0.00958	0.52657	-0.00988	0.26837	-0.01	0.15255
-0.00954	0.52511	-0.00984	0.26749	-0.00996	0.15198
-0.0095	0.52365	-0.0098	0.2666	-0.00992	0.15141
-0.00946	0.52218	-0.00976	0.26572	-0.00988	0.15084
-0.00942	0.52071	-0.00972	0.26483	-0.00984	0.15027
-0.00938	0.51923	-0.00968	0.26394	-0.0098	0.1497
-0.00934	0.51775	-0.00964	0.26305	-0.00976	0.14913
-0.0093	0.51626	-0.0096	0.26216	-0.00971	0.14856
-0.00926	0.51477	-0.00956	0.26127	-0.00967	0.14799
-0.00923	0.51366	-0.00952	0.26038	-0.00963	0.14742
-0.00922	0.51327	-0.00948	0.25948	-0.00959	0.14685
-0.00918	0.51177	-0.00944	0.25859	-0.00955	0.14628
-0.00914	0.51026	-0.00941	0.25789	-0.00951	0.14571
-0.0091	0.50875	-0.0094	0.25769	-0.00947	0.14513
-0.00906	0.50723	-0.00937	0.25679	-0.00943	0.14456
-0.00902	0.50571	-0.00933	0.25589	-0.00939	0.14399
-0.00899	0.50418	-0.00929	0.25499	-0.00939	0.14396
-0.00895	0.50265	-0.00925	0.25409	-0.00935	0.14342
-0.00891	0.50112	-0.00921	0.25318	-0.00931	0.14284
-0.00887	0.49958	-0.00917	0.25228	-0.00927	0.14227
-0.00884	0.49846	-0.00913	0.25137	-0.00923	0.14169
-0.00883	0.49803	-0.00909	0.25046	-0.00919	0.14112
-0.00879	0.49648	-0.00905	0.24955	-0.00915	0.14054
-0.00875	0.49492	-0.00901	0.24864	-0.00911	0.13997
-0.00871	0.49336	-0.00897	0.24773	-0.00907	0.13939
-0.00867	0.49179	-0.00893	0.24681	-0.00903	0.13882
-0.00863	0.49022	-0.00889	0.2459	-0.00899	0.13824
-0.00859	0.48865	-0.00888	0.2457	-0.00895	0.13766
-0.00855	0.48706	-0.00885	0.24498	-0.00891	0.13709
-0.00851	0.48548	-0.00881	0.24406	-0.00887	0.13651
-0.00847	0.48389	-0.00877	0.24314	-0.00882	0.13593
-0.00844	0.48264	-0.00873	0.24222	-0.00878	0.13535
-0.00843	0.48229	-0.00869	0.2413	-0.00874	0.13477
-0.00839	0.48069	-0.00866	0.24038	-0.00872	0.13441
-0.00836	0.47908	-0.00862	0.23945	-0.0087	0.13419
-0.00832	0.47747	-0.00858	0.23853	-0.00866	0.13361
-0.00828	0.47585	-0.00854	0.2376	-0.00862	0.13303
-0.00824	0.47423	-0.0085	0.23667	-0.00858	0.13245
-0.0082	0.4726	-0.00846	0.23574	-0.00854	0.13187
-0.00816	0.47097	-0.00842	0.23481	-0.0085	0.13129
-0.00812	0.46933	-0.00838	0.23387	-0.00846	0.13071
-0.00808	0.46769	-0.00835	0.23318	-0.00842	0.13013
-0.00804	0.46604	-0.00834	0.23294	-0.00838	0.12955
-0.00804	0.46602	-0.0083	0.232	-0.00834	0.12896
-0.008	0.46439	-0.00826	0.23106	-0.0083	0.12838
-0.00796	0.46273	-0.00822	0.23012	-0.00826	0.1278
-0.00792	0.46106	-0.00818	0.22918	-0.00822	0.12721
-0.00788	0.4594	-0.00814	0.22824	-0.00818	0.12663
-0.00784	0.45772	-0.0081	0.2273	-0.00814	0.12604
-0.0078	0.45604	-0.00806	0.22635	-0.0081	0.12546
-0.00776	0.45436	-0.00802	0.22541	-0.00806	0.12487
-0.00773	0.45267	-0.00798	0.22446	-0.00805	0.12472
-0.00769	0.45097	-0.00795	0.22351	-0.00802	0.12429
-0.00765	0.44927	-0.00791	0.22256	-0.00797	0.1237
-0.00763	0.44871	-0.00787	0.22161	-0.00793	0.12312
-0.00761	0.44756	-0.00783	0.22066	-0.00789	0.12253
-0.00757	0.44585	-0.00782	0.22041	-0.00785	0.12194
-0.00753	0.44413	-0.00779	0.2197	-0.00781	0.12136
-0.00749	0.44241	-0.00775	0.21874	-0.00777	0.12077
-0.00745	0.44068	-0.00771	0.21779	-0.00773	0.12018
-0.00741	0.43895	-0.00767	0.21683	-0.00769	0.11959
-0.00737	0.43721	-0.00763	0.21587	-0.00765	0.119
-0.00733	0.43547	-0.00759	0.21491	-0.00761	0.11841
-0.00729	0.43372	-0.00755	0.21394	-0.00757	0.11782
-0.00725	0.43196	-0.00751	0.21298	-0.00753	0.11723
-0.00722	0.43053	-0.00747	0.21201	-0.00749	0.11664
-0.00721	0.4302	-0.00743	0.21104	-0.00745	0.11605
-0.00717	0.42843	-0.00739	0.21007	-0.00741	0.11546
-0.00714	0.42666	-0.00735	0.2091	-0.00737	0.11488
-0.0071	0.42489	-0.00731	0.20813	-0.00737	0.11487
-0.00706	0.4231	-0.00728	0.20736	-0.00733	0.11428
-0.00702	0.42131	-0.00727	0.20716	-0.00729	0.11368
-0.00698	0.41952	-0.00723	0.20618	-0.00725	0.11309
-0.00694	0.41772	-0.0072	0.20521	-0.00721	0.1125
-0.0069	0.41592	-0.00716	0.20423	-0.00717	0.1119
-0.00686	0.41411	-0.00712	0.20325	-0.00712	0.11131
-0.00682	0.41229	-0.00708	0.20227	-0.00708	0.11071
-0.0068	0.41114	-0.00704	0.20129	-0.00704	0.11012
-0.00678	0.41047	-0.007	0.2003	-0.007	0.10952
-0.00674	0.40864	-0.00696	0.19932	-0.00696	0.10893
-0.0067	0.40681	-0.00692	0.19833	-0.00692	0.10833
-0.00666	0.40497	-0.00688	0.19734	-0.00688	0.10774
-0.00662	0.40312	-0.00684	0.19635	-0.00684	0.10714
-0.00658	0.40127	-0.0068	0.19536	-0.0068	0.10654
-0.00654	0.39942	-0.00676	0.19437	-0.00676	0.10594
-0.00651	0.39756	-0.00675	0.19396	-0.00672	0.10535
-0.00647	0.39569	-0.00672	0.19337	-0.00669	0.10495
-0.00643	0.39382	-0.00668	0.19238	-0.00668	0.10475
-0.00639	0.39194	-0.00664	0.19138	-0.00664	0.10415
-0.00637	0.39094	-0.0066	0.19038	-0.0066	0.10355
-0.00635	0.39005	-0.00656	0.18938	-0.00656	0.10295
-0.00631	0.38816	-0.00652	0.18838	-0.00652	0.10235
-0.00627	0.38627	-0.00649	0.18737	-0.00648	0.10175
-0.00623	0.38437	-0.00645	0.18637	-0.00644	0.10115
-0.00619	0.38246	-0.00641	0.18536	-0.0064	0.10055
-0.00615	0.38054	-0.00637	0.18435	-0.00636	0.09994
-0.00611	0.37862	-0.00633	0.18335	-0.00632	0.09934
-0.00607	0.3767	-0.00629	0.18233	-0.00627	0.09874
-0.00603	0.37477	-0.00625	0.18132	-0.00623	0.09814
-0.00599	0.37283	-0.00621	0.18031	-0.00619	0.09753
-0.00595	0.37089	-0.0062	0.1801	-0.00615	0.09693
-0.00594	0.37037	-0.00617	0.17929	-0.00611	0.09633
-0.00591	0.36894	-0.00613	0.17827	-0.00607	0.09572
-0.00588	0.36698	-0.00609	0.17726	-0.00603	0.09512
-0.00584	0.36502	-0.00605	0.17624	-0.00602	0.09492
-0.0058	0.36306	-0.00601	0.17521	-0.00599	0.09451
-0.00576	0.36108	-0.00597	0.17419	-0.00595	0.0939
-0.00572	0.35911	-0.00593	0.17317	-0.00591	0.0933
-0.00568	0.35712	-0.00589	0.17214	-0.00587	0.09269
-0.00564	0.35513	-0.00585	0.17111	-0.00583	0.09208
-0.0056	0.35313	-0.00581	0.17008	-0.00579	0.09148
-0.00556	0.35113	-0.00578	0.16905	-0.00575	0.09087
-0.00552	0.34912	-0.00574	0.16802	-0.00571	0.09026
-0.00551	0.34845	-0.0057	0.16698	-0.00567	0.08965
-0.00548	0.34711	-0.00566	0.16595	-0.00563	0.08904
-0.00544	0.34509	-0.00565	0.16586	-0.00559	0.08843
-0.0054	0.34306	-0.00562	0.16491	-0.00555	0.08782
-0.00536	0.34103	-0.00558	0.16387	-0.00551	0.08721
-0.00532	0.33899	-0.00554	0.16283	-0.00547	0.0866
-0.00529	0.33694	-0.0055	0.16179	-0.00542	0.08599
-0.00525	0.33489	-0.00546	0.16075	-0.00538	0.08538
-0.00521	0.33283	-0.00542	0.1597	-0.00534	0.08477
-0.00517	0.33077	-0.00538	0.15865	-0.00534	0.08476
-0.00513	0.3287	-0.00534	0.15761	-0.0053	0.08415
-0.00509	0.32662	-0.0053	0.15656	-0.00526	0.08354
-0.00506	0.32525	-0.00526	0.1555	-0.00522	0.08293
-0.00505	0.32454	-0.00522	0.15445	-0.00518	0.08231
-0.00501	0.32245	-0.00518	0.1534	-0.00514	0.0817
-0.00497	0.32035	-0.00514	0.15234	-0.0051	0.08109
-0.00493	0.31825	-0.0051	0.15128	-0.00506	0.08047
-0.00489	0.31614	-0.00509	0.15102	-0.00502	0.07986
-0.00485	0.31403	-0.00506	0.15022	-0.00498	0.07924
-0.00481	0.31191	-0.00503	0.14916	-0.00494	0.07862
-0.00477	0.30978	-0.00499	0.1481	-0.0049	0.07801
-0.00473	0.30765	-0.00495	0.14704	-0.00486	0.07739
-0.00469	0.30551	-0.00491	0.14597	-0.00482	0.07677
-0.00466	0.30336	-0.00487	0.1449	-0.00478	0.07615
-0.00462	0.30126	-0.00483	0.14383	-0.00474	0.07554
-0.00462	0.30121	-0.00479	0.14276	-0.0047	0.07492
-0.00458	0.29905	-0.00475	0.14169	-0.00466	0.07438
-0.00454	0.29689	-0.00471	0.14062	-0.00466	0.0743
-0.0045	0.29471	-0.00467	0.13954	-0.00462	0.07368
-0.00446	0.29254	-0.00463	0.13846	-0.00457	0.07306
-0.00442	0.29035	-0.00459	0.13738	-0.00453	0.07244
-0.00438	0.28816	-0.00455	0.1363	-0.00449	0.07182
-0.00434	0.28596	-0.00454	0.13595	-0.00445	0.07119
-0.0043	0.28376	-0.00451	0.13522	-0.00441	0.07057
-0.00426	0.28155	-0.00447	0.13414	-0.00437	0.06995
-0.00422	0.27933	-0.00443	0.13305	-0.00433	0.06933
-0.00418	0.27711	-0.00439	0.13197	-0.00429	0.0687
-0.00416	0.27588	-0.00435	0.13088	-0.00425	0.06808
-0.00414	0.27488	-0.00432	0.12979	-0.00421	0.06746
-0.0041	0.27264	-0.00428	0.12869	-0.00417	0.06683
-0.00407	0.2704	-0.00424	0.1276	-0.00413	0.06621
-0.00403	0.26815	-0.0042	0.12651	-0.00409	0.06558
-0.00399	0.26589	-0.00416	0.12541	-0.00405	0.06496
-0.00395	0.26363	-0.00412	0.12431	-0.00401	0.06433
-0.00391	0.26136	-0.00408	0.12321	-0.00398	0.06382
-0.00387	0.25908	-0.00404	0.12211	-0.00397	0.0637
-0.00383	0.2568	-0.004	0.121	-0.00393	0.06307
-0.00379	0.25451	-0.00398	0.12044	-0.00389	0.06245
-0.00375	0.25221	-0.00396	0.1199	-0.00385	0.06182
-0.00371	0.24991	-0.00392	0.11879	-0.00381	0.06119
-0.0037	0.24924	-0.00388	0.11768	-0.00377	0.06056
-0.00367	0.2476	-0.00384	0.11657	-0.00373	0.05993
-0.00363	0.24528	-0.0038	0.11546	-0.00368	0.0593
-0.00359	0.24295	-0.00376	0.11435	-0.00364	0.05867
-0.00355	0.24062	-0.00372	0.11323	-0.0036	0.05804
-0.00351	0.23829	-0.00368	0.11212	-0.00356	0.05741
-0.00347	0.23594	-0.00364	0.111	-0.00352	0.05678
-0.00344	0.23359	-0.00361	0.10988	-0.00348	0.05615
-0.0034	0.23123	-0.00357	0.10876	-0.00344	0.05551
-0.00336	0.22887	-0.00353	0.10763	-0.0034	0.05488
-0.00332	0.22649	-0.00349	0.10651	-0.00336	0.05425
-0.00328	0.22412	-0.00345	0.10538	-0.00332	0.05361
-0.00324	0.22173	-0.00343	0.10481	-0.00329	0.05312
-0.00323	0.22146	-0.00341	0.10425	-0.00328	0.05298
-0.0032	0.21934	-0.00337	0.10312	-0.00324	0.05234
-0.00316	0.21694	-0.00333	0.10199	-0.0032	0.05171
-0.00312	0.21453	-0.00329	0.10085	-0.00316	0.05107
-0.00308	0.21212	-0.00325	0.09972	-0.00312	0.05044
-0.00304	0.20969	-0.00321	0.09858	-0.00308	0.0498
-0.003	0.20727	-0.00317	0.09744	-0.00304	0.04916
-0.00296	0.20483	-0.00313	0.0963	-0.003	0.04853
-0.00292	0.20239	-0.00309	0.09516	-0.00296	0.04789
-0.00288	0.19994	-0.00305	0.09401	-0.00292	0.04725
-0.00284	0.19748	-0.00301	0.09287	-0.00288	0.04661
-0.00281	0.19502	-0.00297	0.09172	-0.00283	0.04597
-0.00277	0.19277	-0.00293	0.09057	-0.00279	0.04533
-0.00277	0.19255	-0.0029	0.08942	-0.00275	0.04469
-0.00273	0.19007	-0.00286	0.0885	-0.00271	0.04405
-0.00269	0.18759	-0.00286	0.08827	-0.00267	0.04341
-0.00265	0.1851	-0.00282	0.08711	-0.00263	0.04277
-0.00261	0.1826	-0.00278	0.08595	-0.0026	0.04219
-0.00257	0.18009	-0.00274	0.0848	-0.00259	0.04212
-0.00253	0.17758	-0.0027	0.08364	-0.00255	0.04148
-0.00249	0.17505	-0.00266	0.08247	-0.00251	0.04084
-0.00245	0.17253	-0.00262	0.08131	-0.00247	0.0402
-0.00241	0.16999	-0.00258	0.08015	-0.00243	0.03955
-0.00237	0.16745	-0.00254	0.07898	-0.00239	0.03891
-0.00233	0.1649	-0.0025	0.07781	-0.00235	0.03826
-0.0023	0.16286	-0.00246	0.07664	-0.00231	0.03762
-0.00229	0.16234	-0.00242	0.07547	-0.00227	0.03697
-0.00225	0.15978	-0.00238	0.07429	-0.00223	0.03632
-0.00222	0.1572	-0.00234	0.07312	-0.00219	0.03568
-0.00218	0.15462	-0.0023	0.07194	-0.00215	0.03503
-0.00214	0.15204	-0.00229	0.07159	-0.00211	0.03438
-0.0021	0.14944	-0.00226	0.07076	-0.00207	0.03373
-0.00206	0.14684	-0.00222	0.06958	-0.00203	0.03308
-0.00202	0.14423	-0.00218	0.06839	-0.00198	0.03244
-0.00198	0.14161	-0.00215	0.06721	-0.00194	0.03179
-0.00194	0.13899	-0.00211	0.06602	-0.0019	0.03114
-0.0019	0.13636	-0.00207	0.06483	-0.0019	0.03106
-0.00186	0.13372	-0.00203	0.06364	-0.00186	0.03048
-0.00182	0.13107	-0.00199	0.06245	-0.00182	0.02983
-0.00182	0.13095	-0.00195	0.06126	-0.00178	0.02918
-0.00178	0.12842	-0.00191	0.06006	-0.00174	0.02853
-0.00174	0.12575	-0.00187	0.05887	-0.0017	0.02788
-0.0017	0.12308	-0.00183	0.05767	-0.00166	0.02722
-0.00166	0.12041	-0.00179	0.05647	-0.00162	0.02657
-0.00162	0.11772	-0.00175	0.05526	-0.00158	0.02592
-0.00159	0.11503	-0.00172	0.05421	-0.00154	0.02526
-0.00155	0.11233	-0.00171	0.05406	-0.0015	0.02461
-0.00151	0.10962	-0.00167	0.05285	-0.00146	0.02395
-0.00147	0.10691	-0.00163	0.05164	-0.00142	0.0233
-0.00143	0.10418	-0.00159	0.05043	-0.00138	0.02264
-0.00139	0.10145	-0.00155	0.04922	-0.00134	0.02198
-0.00135	0.09871	-0.00151	0.04801	-0.0013	0.02132
-0.00133	0.09759	-0.00147	0.04679	-0.00126	0.02067
-0.00131	0.09596	-0.00144	0.04557	-0.00122	0.02001
-0.00127	0.09321	-0.0014	0.04435	-0.0012	0.01977
-0.00123	0.09045	-0.00136	0.04313	-0.00118	0.01935
-0.00119	0.08768	-0.00132	0.04191	-0.00113	0.01869
-0.00115	0.0849	-0.00128	0.04068	-0.00109	0.01803
-0.00111	0.08211	-0.00124	0.03946	-0.00105	0.01737
-0.00107	0.07932	-0.0012	0.03823	-0.00101	0.01671
-0.00103	0.07652	-0.00116	0.037	-0.00097288	0.01605
-0.000994924	0.07371	-0.00114	0.03636	-0.000932408	0.01539
-0.000955563	0.07089	-0.00112	0.03577	-0.000891935	0.01472
-0.000916203	0.06807	-0.00108	0.03453	-0.000851462	0.01406
-0.000876842	0.06523	-0.00104	0.0333	-0.00081099	0.0134
-0.00084199	0.06272	-0.001	0.03206	-0.000770517	0.01273
-0.000837482	0.06239	-0.000961883	0.03082	-0.000730044	0.01207
-0.000798121	0.05954	-0.00092243	0.02958	-0.000689572	0.0114
-0.00075876	0.05668	-0.000882977	0.02833	-0.000649099	0.01074
-0.0007194	0.05382	-0.000843525	0.02709	-0.000608626	0.01007
-0.000680039	0.05094	-0.000804072	0.02584	-0.000568154	0.00941
-0.000640679	0.04806	-0.000764619	0.02459	-0.000527681	0.00874
-0.000601318	0.04517	-0.000725167	0.02334	-0.00050263	0.00833
-0.000561958	0.04227	-0.000685714	0.02209	-0.000487208	0.00807
-0.000522597	0.03937	-0.000646261	0.02083	-0.000446736	0.0074
-0.000483237	0.03645	-0.000606809	0.01957	-0.000406263	0.00674
-0.000443876	0.03353	-0.000567356	0.01832	-0.00036579	0.00607
-0.000404515	0.0306	-0.000558204	0.01802	-0.000325318	0.0054
-0.000365155	0.02766	-0.000527903	0.01705	-0.000284845	0.00473
-0.000342963	0.026	-0.000488451	0.01579	-0.000244372	0.00406
-0.000325794	0.02471	-0.000448998	0.01453	-0.0002039	0.00339
-0.000286434	0.02176	-0.000409546	0.01326	-0.000163427	0.00272
-0.000247073	0.01879	-0.000370093	0.01199	-0.000122954	0.00204
-0.000207713	0.01582	-0.00033064	0.01072	-8.24817e-05	0.00137
-0.000168352	0.01284	-0.000291188	0.00945	-4.2009e-05	0.000698956
-0.000128991	0.00985	-0.000251735	0.00818	-1.53634e-06	2.55716e-05
-8.96309e-05	0.00686	-0.000212282	0.0069	3.89363e-05	0.000648323
-5.02704e-05	0.00385	-0.00017283	0.00562	7.9409e-05	0.00132
-1.09098e-05	0.000836865	-0.000133377	0.00434	0.000119882	0.002
2.84508e-05	0.00219	-9.39243e-05	0.00306	0.000160354	0.00267
6.78113e-05	0.00522	-5.44716e-05	0.00178	0.000197626	0.0033
0.000107172	0.00826	-1.5019e-05	0.000489993	0.000200827	0.00335
0.000146532	0.0113	2.44337e-05	0.000797751	0.0002413	0.00403
0.000158869	0.01226	2.6433e-05	0.000863061	0.000281772	0.0047
0.000185893	0.01436	6.38863e-05	0.00209	0.000322245	0.00538
0.000225254	0.01742	0.000103339	0.00338	0.000362718	0.00606
0.000264614	0.0205	0.000142792	0.00467	0.00040319	0.00674
0.000303975	0.02358	0.000182244	0.00597	0.000443663	0.00742
0.000343335	0.02667	0.000221697	0.00727	0.000484136	0.0081
0.000382696	0.02977	0.00026115	0.00857	0.000524608	0.00878
0.000422056	0.03288	0.000300602	0.00987	0.000565081	0.00946
0.000461417	0.03599	0.000340055	0.01117	0.000605554	0.01014
0.000500777	0.03912	0.000379508	0.01248	0.000646026	0.01082
0.000540138	0.04225	0.00041896	0.01378	0.000686499	0.0115
0.000579499	0.04539	0.000458413	0.01509	0.000726972	0.01218
0.000618859	0.04854	0.000497866	0.0164	0.000767444	0.01287
0.00065822	0.0517	0.000537318	0.01772	0.000807917	0.01355
0.00067268	0.05287	0.000576771	0.01903	0.00084839	0.01423
0.00069758	0.05487	0.000615876	0.02034	0.000888862	0.01492
0.000736941	0.05805	0.000616223	0.02035	0.00090424	0.01518
0.000776301	0.06123	0.000655676	0.02167	0.000929335	0.0156
0.000815662	0.06443	0.000695129	0.02299	0.000969808	0.01629
0.000855023	0.06763	0.000734581	0.02431	0.00101	0.01698
0.000894383	0.07085	0.000774034	0.02564	0.00105	0.01766
0.000933744	0.07407	0.000813487	0.02697	0.00109	0.01835
0.000973104	0.0773	0.000852939	0.0283	0.00113	0.01904
0.00101	0.08054	0.000892392	0.02963	0.00117	0.01973
0.00105	0.08378	0.000931845	0.03096	0.00121	0.02042
0.00109	0.08704	0.000971297	0.0323	0.00125	0.02111
0.00113	0.09031	0.00101	0.03363	0.00129	0.0218
0.00117	0.09358	0.00105	0.03497	0.00133	0.02249
0.00119	0.09539	0.00109	0.03631	0.00137	0.02318
0.00121	0.09687	0.00113	0.03766	0.00142	0.02387
0.00125	0.10016	0.00117	0.039	0.00146	0.02456
0.00129	0.10346	0.00121	0.04035	0.0015	0.02525
0.00133	0.10677	0.00121	0.04035	0.00154	0.02595
0.00137	0.11009	0.00125	0.0417	0.00158	0.02664
0.00141	0.11342	0.00129	0.04305	0.00161	0.02729
0.00145	0.11676	0.00133	0.04441	0.00162	0.02734
0.00148	0.12011	0.00137	0.04576	0.00166	0.02803
0.00152	0.12347	0.00141	0.04712	0.0017	0.02873
0.00156	0.12683	0.00144	0.04848	0.00174	0.02942
0.0016	0.13021	0.00148	0.04984	0.00178	0.03012
0.00164	0.13359	0.00152	0.05121	0.00182	0.03082
0.00168	0.13699	0.00156	0.05257	0.00186	0.03151
0.00172	0.14039	0.0016	0.05394	0.0019	0.03221
0.00172	0.1405	0.00164	0.05531	0.00194	0.03291
0.00176	0.1438	0.00168	0.05668	0.00198	0.03361
0.0018	0.14722	0.00172	0.05806	0.00202	0.03431
0.00184	0.15066	0.00176	0.05944	0.00206	0.03501
0.00188	0.1541	0.0018	0.06081	0.0021	0.03571
0.00192	0.15755	0.00181	0.06108	0.00214	0.03641
0.00196	0.16101	0.00184	0.06219	0.00218	0.03711
0.002	0.16447	0.00188	0.06358	0.00222	0.03782
0.00204	0.16795	0.00192	0.06496	0.00226	0.03852
0.00208	0.17144	0.00196	0.06635	0.00231	0.03922
0.00211	0.17494	0.002	0.06774	0.00232	0.03956
0.00215	0.17844	0.00204	0.06913	0.00235	0.03993
0.00219	0.18196	0.00208	0.07052	0.00239	0.04063
0.00223	0.18549	0.00212	0.07192	0.00243	0.04134
0.00225	0.18749	0.00215	0.07332	0.00247	0.04204
0.00227	0.18902	0.00219	0.07472	0.00251	0.04275
0.00231	0.19257	0.00223	0.07612	0.00255	0.04346
0.00235	0.19612	0.00227	0.07752	0.00259	0.04416
0.00239	0.19969	0.00231	0.07893	0.00263	0.04487
0.00243	0.20326	0.00235	0.08034	0.00267	0.04558
0.00247	0.20685	0.00239	0.08175	0.00271	0.04629
0.00251	0.21044	0.00242	0.08268	0.00275	0.047
0.00255	0.21404	0.00243	0.08316	0.00279	0.04771
0.00259	0.21766	0.00247	0.08457	0.00283	0.04842
0.00263	0.22128	0.00251	0.08599	0.00287	0.04913
0.00267	0.22491	0.00255	0.08741	0.00291	0.04985
0.0027	0.22855	0.00259	0.08883	0.00295	0.05056
0.00274	0.23221	0.00263	0.09025	0.00299	0.05127
0.00278	0.23587	0.00267	0.09168	0.00303	0.05198
0.00279	0.23646	0.00271	0.09311	0.00304	0.0521
0.00282	0.23954	0.00275	0.09454	0.00307	0.0527
0.00286	0.24322	0.00279	0.09597	0.00311	0.05341
0.0029	0.24692	0.00283	0.0974	0.00316	0.05413
0.00294	0.25062	0.00287	0.09884	0.0032	0.05485
0.00298	0.25433	0.0029	0.10028	0.00324	0.05556
0.00302	0.25805	0.00294	0.10172	0.00328	0.05628
0.00306	0.26179	0.00298	0.10316	0.00332	0.057
0.0031	0.26553	0.00302	0.10455	0.00336	0.05771
0.00314	0.26928	0.00302	0.10461	0.0034	0.05843
0.00318	0.27304	0.00306	0.10605	0.00344	0.05915
0.00322	0.27682	0.0031	0.1075	0.00348	0.05987
0.00326	0.2806	0.00314	0.10895	0.00352	0.06059
0.0033	0.28439	0.00318	0.11041	0.00356	0.06131
0.00333	0.28819	0.00322	0.11186	0.0036	0.06204
0.00334	0.28879	0.00326	0.11332	0.00364	0.06276
0.00337	0.29201	0.0033	0.11478	0.00368	0.06348
0.00341	0.29583	0.00334	0.11625	0.00372	0.06421
0.00345	0.29967	0.00338	0.11771	0.00376	0.06488
0.00349	0.30351	0.00342	0.11918	0.00376	0.06493
0.00353	0.30737	0.00346	0.12065	0.0038	0.06565
0.00357	0.31123	0.0035	0.12212	0.00384	0.06638
0.00361	0.31511	0.00354	0.12359	0.00388	0.0671
0.00365	0.31899	0.00358	0.12507	0.00392	0.06783
0.00369	0.32289	0.00361	0.12655	0.00396	0.06856
0.00373	0.32679	0.00363	0.1271	0.00401	0.06929
0.00377	0.33071	0.00365	0.12803	0.00405	0.07001
0.00381	0.33464	0.00369	0.12951	0.00409	0.07074
0.00385	0.33858	0.00373	0.131	0.00413	0.07147
0.00389	0.34253	0.00377	0.13248	0.00417	0.0722
0.0039	0.34349	0.00381	0.13397	0.00421	0.07293
0.00393	0.34649	0.00385	0.13546	0.00425	0.07366
0.00396	0.35046	0.00389	0.13696	0.00429	0.07439
0.004	0.35444	0.00393	0.13846	0.00433	0.07513
0.00404	0.35843	0.00397	0.13995	0.00437	0.07586
0.00408	0.36243	0.00401	0.14146	0.00441	0.07659
0.00412	0.36644	0.00405	0.14296	0.00445	0.07733
0.00416	0.37046	0.00409	0.14446	0.00448	0.07788
0.0042	0.3745	0.00413	0.14597	0.00449	0.07806
0.00424	0.37854	0.00417	0.14748	0.00453	0.0788
0.00428	0.3826	0.00421	0.14899	0.00457	0.07953
0.00432	0.38666	0.00424	0.15036	0.00461	0.08027
0.00436	0.39074	0.00425	0.15051	0.00465	0.08101
0.0044	0.39483	0.00429	0.15203	0.00469	0.08174
0.00444	0.39893	0.00432	0.15355	0.00473	0.08248
0.00445	0.40064	0.00436	0.15507	0.00477	0.08322
0.00448	0.40304	0.0044	0.15659	0.00481	0.08396
0.00452	0.40716	0.00444	0.15812	0.00486	0.0847
0.00455	0.41129	0.00448	0.15965	0.0049	0.08544
0.00459	0.41543	0.00452	0.16118	0.00494	0.08618
0.00463	0.41959	0.00456	0.16271	0.00498	0.08692
0.00467	0.42375	0.0046	0.16425	0.00502	0.08767
0.00471	0.42793	0.00464	0.16578	0.00506	0.08841
0.00475	0.43212	0.00468	0.16732	0.0051	0.08915
0.00479	0.43631	0.00472	0.16887	0.00514	0.0899
0.00483	0.44052	0.00476	0.17041	0.00518	0.09064
0.00487	0.44474	0.0048	0.17196	0.0052	0.09112
0.00491	0.44897	0.00484	0.17351	0.00522	0.09139
0.00495	0.45322	0.00486	0.17425	0.00526	0.09213
0.00499	0.45747	0.00488	0.17506	0.0053	0.09288
0.00502	0.46105	0.00492	0.17661	0.00534	0.09363
0.00503	0.46174	0.00496	0.17817	0.00538	0.09438
0.00507	0.46601	0.005	0.17973	0.00542	0.09512
0.00511	0.4703	0.00503	0.18129	0.00546	0.09587
0.00515	0.4746	0.00507	0.18285	0.0055	0.09662
0.00518	0.47891	0.00511	0.18442	0.00554	0.09737
0.00522	0.48323	0.00515	0.18599	0.00558	0.09812
0.00526	0.48757	0.00519	0.18756	0.00562	0.09888
0.0053	0.49191	0.00523	0.18913	0.00566	0.09963
0.00534	0.49627	0.00527	0.19071	0.00571	0.10038
0.00538	0.50063	0.00531	0.19229	0.00575	0.10114
0.00542	0.50501	0.00535	0.19387	0.00579	0.10189
0.00546	0.5094	0.00539	0.19545	0.00583	0.10264
0.0055	0.51381	0.00543	0.19704	0.00587	0.1034
0.00554	0.51822	0.00547	0.19862	0.00591	0.10416
0.00558	0.52265	0.00549	0.19943	0.00593	0.10456
0.0056	0.52492	0.00551	0.20021	0.00595	0.10491
0.00562	0.52708	0.00555	0.20181	0.00599	0.10567
0.00566	0.53153	0.00559	0.2034	0.00603	0.10643
0.0057	0.53599	0.00563	0.205	0.00607	0.10719
0.00574	0.54047	0.00567	0.2066	0.00611	0.10794
0.00578	0.54495	0.00571	0.2082	0.00615	0.1087
0.00581	0.54945	0.00575	0.20981	0.00619	0.10946
0.00585	0.55395	0.00578	0.21141	0.00623	0.11023
0.00589	0.55847	0.00582	0.21302	0.00627	0.11099
0.00593	0.56301	0.00586	0.21464	0.00631	0.11175
0.00597	0.56755	0.0059	0.21625	0.00635	0.11251
0.00601	0.5721	0.00594	0.21787	0.00639	0.11328
0.00605	0.57667	0.00598	0.21949	0.00643	0.11404
0.00609	0.58125	0.00602	0.22111	0.00647	0.1148
0.00613	0.58584	0.00606	0.22273	0.00651	0.11557
0.00617	0.59045	0.0061	0.22436	0.00656	0.11634
0.00617	0.59093	0.00612	0.22502	0.0066	0.1171
0.00621	0.59506	0.00614	0.22599	0.00664	0.11787
0.00625	0.59969	0.00618	0.22762	0.00665	0.11818
0.00629	0.60433	0.00622	0.22925	0.00668	0.11864
0.00633	0.60898	0.00626	0.23089	0.00672	0.11941
0.00637	0.61364	0.0063	0.23253	0.00676	0.12018
0.0064	0.61832	0.00634	0.23417	0.0068	0.12095
0.00644	0.62301	0.00638	0.23582	0.00684	0.12172
0.00648	0.62771	0.00642	0.23746	0.00688	0.12249
0.00652	0.63242	0.00646	0.23911	0.00692	0.12326
0.00656	0.63715	0.00649	0.24076	0.00696	0.12403
0.0066	0.64189	0.00653	0.24242	0.007	0.12481
0.00664	0.64664	0.00657	0.24408	0.00704	0.12558
0.00668	0.6514	0.00661	0.24573	0.00708	0.12635
0.00672	0.65617	0.00665	0.2474	0.00712	0.12713
0.00676	0.66096	0.00669	0.24906	0.00716	0.1279
0.00677	0.66191	0.00673	0.25073	0.0072	0.12868
0.0068	0.66576	0.00674	0.25119	0.00724	0.12946
0.00684	0.67057	0.00677	0.2524	0.00728	0.13024
0.00688	0.6754	0.00681	0.25407	0.00732	0.13101
0.00692	0.68024	0.00685	0.25574	0.00736	0.13179
0.00696	0.68509	0.00689	0.25742	0.00738	0.13216
0.007	0.68995	0.00693	0.2591	0.0074	0.13257
0.00703	0.69482	0.00697	0.26078	0.00745	0.13335
0.00707	0.69971	0.00701	0.26247	0.00749	0.13413
0.00711	0.70461	0.00705	0.26415	0.00753	0.13492
0.00715	0.70953	0.00709	0.26584	0.00757	0.1357
0.00719	0.71445	0.00713	0.26754	0.00761	0.13648
0.00723	0.71939	0.00717	0.26923	0.00765	0.13726
0.00727	0.72434	0.0072	0.27093	0.00769	0.13805
0.00731	0.72931	0.00724	0.27263	0.00773	0.13883
0.00735	0.73428	0.00728	0.27433	0.00777	0.13962
0.00736	0.73616	0.00732	0.27604	0.00781	0.14041
0.00739	0.73927	0.00736	0.27775	0.00785	0.14119
0.00743	0.74428	0.00738	0.27831	0.00789	0.14198
0.00747	0.74929	0.0074	0.27946	0.00793	0.14277
0.00751	0.75432	0.00744	0.28117	0.00797	0.14356
0.00755	0.75937	0.00748	0.28289	0.00801	0.14435
0.00759	0.76442	0.00752	0.2846	0.00805	0.14514
0.00763	0.76949	0.00756	0.28632	0.00809	0.14593
0.00766	0.77457	0.0076	0.28805	0.00812	0.14636
0.0077	0.77967	0.00764	0.28977	0.00813	0.14672
0.00774	0.78478	0.00768	0.2915	0.00817	0.14751
0.00778	0.7899	0.00772	0.29324	0.00821	0.14831
0.00782	0.79503	0.00776	0.29497	0.00825	0.1491
0.00786	0.80018	0.0078	0.29671	0.0083	0.14989
0.0079	0.80534	0.00784	0.29845	0.00834	0.15069
0.00794	0.81051	0.00788	0.30019	0.00838	0.15148
0.00797	0.81469	0.00791	0.30193	0.00842	0.15228
0.00798	0.8157	0.00795	0.30368	0.00846	0.15308
0.00802	0.8209	0.00799	0.30543	0.0085	0.15387
0.00806	0.82612	0.00802	0.30673	0.00854	0.15467
0.0081	0.83135	0.00803	0.30718	0.00858	0.15547
0.00814	0.83659	0.00807	0.30894	0.00862	0.15627
0.00818	0.84184	0.00811	0.3107	0.00866	0.15707
0.00822	0.84711	0.00815	0.31246	0.0087	0.15787
0.00825	0.85239	0.00819	0.31422	0.00874	0.15868
0.00829	0.85769	0.00823	0.31599	0.00878	0.15948
0.00833	0.863	0.00827	0.31775	0.00882	0.16028
0.00837	0.86832	0.00831	0.31953	0.00885	0.16089
0.00841	0.87366	0.00835	0.3213	0.00886	0.16109
0.00845	0.87901	0.00839	0.32308	0.0089	0.16189
0.00849	0.88437	0.00843	0.32486	0.00894	0.1627
0.00853	0.88975	0.00847	0.32664	0.00898	0.1635
0.00857	0.89514	0.00851	0.32842	0.00902	0.16431
0.00859	0.89731	0.00855	0.33021	0.00906	0.16512
0.00861	0.90055	0.00859	0.332	0.0091	0.16592
0.00865	0.90597	0.00863	0.3338	0.00915	0.16673
0.00869	0.9114	0.00866	0.33559	0.00919	0.16754
0.00873	0.91685	0.00867	0.33603	0.00923	0.16835
0.00877	0.92231	0.0087	0.33739	0.00927	0.16916
0.00881	0.92779	0.00874	0.33919	0.00931	0.16997
0.00885	0.93328	0.00878	0.341	0.00935	0.17079
0.00888	0.93878	0.00882	0.3428	0.00939	0.1716
0.00892	0.9443	0.00886	0.34461	0.00943	0.17241
0.00896	0.94983	0.0089	0.34642	0.00947	0.17323
0.009	0.95538	0.00894	0.34824	0.00951	0.17404
0.00904	0.96094	0.00898	0.35006	0.00955	0.17486
0.00908	0.96651	0.00902	0.35188	0.00959	0.17567
0.00912	0.9721	0.00906	0.3537	0.00959	0.17574
0.00916	0.9777	0.0091	0.35553	0.00963	0.17649
0.0092	0.98332	0.00914	0.35736	0.00967	0.17731
0.00922	0.98567	0.00918	0.35919	0.00971	0.17813
0.00924	0.98895	0.00922	0.36102	0.00975	0.17895
0.00928	0.9946	0.00926	0.36286	0.00979	0.17977
0.00932	1.00026	0.0093	0.3647	0.00983	0.18059
0.00936	1.00594	0.00931	0.36542	0.00987	0.18141
0.0094	1.01163	0.00934	0.36654	0.00991	0.18223
0.00944	1.01733	0.00937	0.36839	0.00995	0.18305
0.00947	1.02305	0.00941	0.37024	0.01	0.18388
0.00951	1.02878	0.00945	0.37209	0.01004	0.1847
0.00955	1.03453	0.00949	0.37394	0.01008	0.18553
0.00959	1.04029	0.00953	0.3758	0.01012	0.18635
0.00963	1.04607	0.00957	0.37766	0.01016	0.18718
0.00967	1.05186	0.00961	0.37952	0.0102	0.18801
0.00971	1.05767	0.00965	0.38139	0.01024	0.18883
0.00975	1.06349	0.00969	0.38326	0.01028	0.18966
0.00979	1.06933	0.00973	0.38513	0.01032	0.19049
0.00983	1.07518	0.00977	0.387	0.01033	0.19076
0.00985	1.07772	0.00981	0.38888	0.01036	0.19132
0.00987	1.08105	0.00985	0.39076	0.0104	0.19215
0.00991	1.08693	0.00989	0.39264	0.01044	0.19298
0.00995	1.09282	0.00993	0.39453	0.01048	0.19382
0.00999	1.09873	0.00996	0.39621	0.01052	0.19465
0.01003	1.10466	0.00997	0.39642	0.01056	0.19548
0.01007	1.1106	0.01001	0.39831	0.0106	0.19632
0.0101	1.11656	0.01005	0.4002	0.01064	0.19715
0.01014	1.12253	0.01008	0.4021	0.01068	0.19799
0.01018	1.12852	0.01012	0.404	0.01072	0.19882
0.01022	1.13452	0.01016	0.4059	0.01076	0.19966
0.01026	1.14054	0.0102	0.40781	0.0108	0.2005
0.0103	1.14657	0.01024	0.40972	0.01085	0.20134
0.01034	1.15262	0.01028	0.41163	0.01089	0.20218
0.01038	1.15868	0.01032	0.41354	0.01093	0.20302
0.01042	1.16476	0.01036	0.41546	0.01097	0.20386
0.01046	1.17085	0.0104	0.41738	0.01101	0.2047
0.01049	1.17513	0.01044	0.4193	0.01105	0.20554
0.0105	1.17696	0.01048	0.42123	0.01108	0.20616
0.01054	1.18309	0.01052	0.42316	0.01109	0.20639
0.01058	1.18923	0.01056	0.42509	0.01113	0.20723
0.01062	1.19538	0.0106	0.42703	0.01117	0.20808
0.01066	1.20155	0.01062	0.42797	0.01121	0.20892
0.0107	1.20774	0.01064	0.42896	0.01125	0.20977
0.01073	1.21394	0.01068	0.4309	0.01129	0.21061
0.01077	1.22016	0.01072	0.43285	0.01133	0.21146
0.01081	1.2264	0.01076	0.4348	0.01137	0.21231
0.01085	1.23265	0.0108	0.43675	0.01141	0.21316
0.01089	1.23891	0.01083	0.4387	0.01145	0.21401
0.01093	1.24519	0.01087	0.44065	0.01149	0.21486
0.01097	1.25149	0.01091	0.44261	0.01153	0.21571
0.01101	1.2578	0.01095	0.44457	0.01157	0.21656
0.01105	1.26413	0.01099	0.44654	0.01161	0.21742
0.01109	1.27048	0.01103	0.44851	0.01165	0.21827
0.01113	1.27684	0.01107	0.45048	0.0117	0.21912
0.01113	1.27771	0.01111	0.45245	0.01174	0.21998
0.01117	1.28322	0.01115	0.45443	0.01178	0.22084
0.01121	1.28961	0.01119	0.45641	0.01182	0.22169
0.01125	1.29602	0.01123	0.45839	0.01183	0.22189
0.01129	1.30245	0.01127	0.46038	0.01186	0.22255
0.01132	1.30889	0.01129	0.46125	0.0119	0.22341
0.01136	1.31535	0.01131	0.46237	0.01194	0.22427
0.0114	1.32182	0.01135	0.46436	0.01198	0.22513
0.01144	1.32831	0.01139	0.46635	0.01202	0.22599
0.01148	1.33482	0.01143	0.46835	0.01206	0.22685
0.01152	1.34134	0.01147	0.47035	0.0121	0.22771
0.01156	1.34788	0.01151	0.47236	0.01214	0.22857
0.0116	1.35444	0.01154	0.47436	0.01218	0.22944
0.01164	1.36101	0.01158	0.47637	0.01222	0.2303
0.01168	1.3676	0.01162	0.47839	0.01226	0.23117
0.01172	1.37421	0.01166	0.4804	0.0123	0.23203
0.01176	1.38083	0.0117	0.48242	0.01234	0.2329
0.0118	1.38741	0.01174	0.48444	0.01238	0.23377
0.0118	1.38747	0.01178	0.48647	0.01242	0.23464
0.01184	1.39413	0.01182	0.4885	0.01246	0.2355
0.01188	1.4008	0.01186	0.49053	0.0125	0.23637
0.01192	1.40749	0.0119	0.49256	0.01254	0.23724
0.01195	1.41419	0.01194	0.4946	0.01258	0.23794
0.01199	1.42092	0.01198	0.49664	0.01259	0.23812
0.01203	1.42766	0.01199	0.49725	0.01263	0.23899
0.01207	1.43441	0.01202	0.49869	0.01267	0.23986
0.01211	1.44119	0.01206	0.50073	0.01271	0.24073
0.01215	1.44798	0.0121	0.50278	0.01275	0.24161
0.01219	1.45479	0.01214	0.50484	0.01279	0.24248
0.01223	1.46161	0.01218	0.5069	0.01283	0.24336
0.01227	1.46845	0.01222	0.50895	0.01287	0.24424
0.01231	1.47531	0.01225	0.51102	0.01291	0.24511
0.01235	1.48219	0.01229	0.51308	0.01295	0.24599
0.01239	1.48908	0.01233	0.51515	0.01299	0.24687
0.01243	1.49599	0.01237	0.51723	0.01303	0.24775
0.01247	1.50292	0.01241	0.5193	0.01307	0.24863
0.01247	1.50359	0.01245	0.52138	0.01311	0.24951
0.01251	1.50987	0.01249	0.52346	0.01315	0.2504
0.01255	1.51683	0.01253	0.52555	0.01319	0.25128
0.01258	1.52381	0.01257	0.52763	0.01323	0.25216
0.01262	1.53081	0.01261	0.52973	0.01327	0.25305
0.01266	1.53782	0.01265	0.53182	0.01331	0.25393
0.0127	1.54486	0.01269	0.53392	0.01333	0.25434
0.01274	1.55191	0.01271	0.53481	0.01335	0.25482
0.01278	1.55897	0.01273	0.53602	0.01339	0.25571
0.01282	1.56606	0.01277	0.53812	0.01344	0.2566
0.01286	1.57316	0.01281	0.54023	0.01348	0.25748
0.0129	1.58028	0.01285	0.54234	0.01352	0.25837
0.01294	1.58742	0.01289	0.54446	0.01356	0.25926
0.01298	1.59458	0.01293	0.54657	0.0136	0.26016
0.01302	1.60175	0.01296	0.54869	0.01364	0.26105
0.01306	1.60895	0.013	0.55082	0.01368	0.26194
0.0131	1.61616	0.01304	0.55294	0.01372	0.26283
0.01314	1.62338	0.01308	0.55507	0.01376	0.26373
0.01314	1.62425	0.01312	0.55721	0.0138	0.26462
0.01317	1.63063	0.01316	0.55934	0.01384	0.26552
0.01321	1.63789	0.0132	0.56148	0.01388	0.26642
0.01325	1.64518	0.01324	0.56363	0.01392	0.26731
0.01329	1.65248	0.01328	0.56577	0.01396	0.26821
0.01333	1.6598	0.01332	0.56792	0.014	0.26911
0.01337	1.66713	0.01336	0.57007	0.01404	0.27001
0.01341	1.67449	0.0134	0.57206	0.01408	0.27091
0.01345	1.68186	0.0134	0.57223	0.01409	0.27102
0.01349	1.68925	0.01344	0.57439	0.01412	0.27181
0.01353	1.69666	0.01348	0.57655	0.01416	0.27272
0.01357	1.70409	0.01352	0.57872	0.0142	0.27362
0.01361	1.71154	0.01356	0.58089	0.01424	0.27452
0.01365	1.719	0.0136	0.58306	0.01429	0.27543
0.01369	1.72649	0.01364	0.58524	0.01433	0.27633
0.01373	1.73399	0.01368	0.58742	0.01437	0.27724
0.01377	1.74151	0.01371	0.5896	0.01441	0.27815
0.0138	1.74905	0.01375	0.59179	0.01445	0.27906
0.01381	1.74948	0.01379	0.59397	0.01449	0.27997
0.01384	1.75661	0.01383	0.59617	0.01453	0.28088
0.01388	1.76419	0.01387	0.59836	0.01457	0.28179
0.01392	1.77179	0.01391	0.60056	0.01461	0.2827
0.01396	1.7794	0.01395	0.60277	0.01465	0.28361
0.014	1.78703	0.01399	0.60497	0.01469	0.28452
0.01404	1.79469	0.01403	0.60718	0.01473	0.28544
0.01408	1.80236	0.01407	0.60939	0.01477	0.28635
0.01412	1.81005	0.01409	0.61052	0.01481	0.28727
0.01416	1.81776	0.01411	0.61161	0.01484	0.28791
0.0142	1.82549	0.01415	0.61383	0.01485	0.28818
0.01424	1.83324	0.01419	0.61605	0.01489	0.2891
0.01428	1.841	0.01423	0.61828	0.01493	0.29002
0.01432	1.84879	0.01427	0.62051	0.01497	0.29094
0.01436	1.8566	0.01431	0.62274	0.01501	0.29186
0.0144	1.86442	0.01435	0.62498	0.01505	0.29278
0.01443	1.87227	0.01439	0.62722	0.01509	0.2937
0.01447	1.88013	0.01442	0.62946	0.01514	0.29462
0.01449	1.8834	0.01446	0.63171	0.01518	0.29555
0.01451	1.88801	0.0145	0.63396	0.01522	0.29647
0.01455	1.89592	0.01454	0.63621	0.01526	0.2974
0.01459	1.90384	0.01458	0.63847	0.0153	0.29832
0.01463	1.91178	0.01462	0.64073	0.01534	0.29925
0.01467	1.91974	0.01466	0.64299	0.01538	0.30018
0.01471	1.92772	0.0147	0.64526	0.01542	0.30111
0.01475	1.93572	0.01474	0.64753	0.01546	0.30203
0.01479	1.94375	0.01478	0.64961	0.0155	0.30296
0.01483	1.95179	0.01478	0.64981	0.01554	0.3039
0.01487	1.95985	0.01482	0.65208	0.01558	0.30483
0.01491	1.96793	0.01486	0.65437	0.01561	0.30539
0.01495	1.97603	0.0149	0.65665	0.01562	0.30576
0.01499	1.98415	0.01494	0.65894	0.01566	0.30669
0.01502	1.99229	0.01498	0.66123	0.0157	0.30763
0.01506	2.00045	0.01502	0.66353	0.01574	0.30856
0.0151	2.00863	0.01506	0.66582	0.01578	0.3095
0.01514	2.01683	0.0151	0.66813	0.01582	0.31044
0.01518	2.02386	0.01513	0.67043	0.01586	0.31137
0.01518	2.02505	0.01517	0.67274	0.0159	0.31231
0.01522	2.03329	0.01521	0.67505	0.01594	0.31325
0.01526	2.04155	0.01525	0.67737	0.01599	0.31419
0.0153	2.04983	0.01529	0.67969	0.01603	0.31513
0.01534	2.05813	0.01533	0.68201	0.01607	0.31608
0.01538	2.06646	0.01537	0.68434	0.01611	0.31702
0.01542	2.0748	0.01541	0.68667	0.01615	0.31796
0.01546	2.08316	0.01545	0.68901	0.01619	0.31891
0.0155	2.09155	0.01547	0.69018	0.01623	0.31985
0.01554	2.09995	0.01549	0.69134	0.01627	0.3208
0.01558	2.10838	0.01553	0.69369	0.01631	0.32175
0.01562	2.11682	0.01557	0.69603	0.01635	0.3227
0.01565	2.12529	0.01561	0.69838	0.01637	0.32319
0.01569	2.13378	0.01565	0.70073	0.01639	0.32365
0.01573	2.14228	0.01569	0.70309	0.01643	0.3246
0.01577	2.15081	0.01573	0.70545	0.01647	0.32555
0.01581	2.15936	0.01577	0.70781	0.01651	0.3265
0.01585	2.16793	0.01581	0.71018	0.01655	0.32745
0.01588	2.17337	0.01584	0.71255	0.01659	0.32841
0.01589	2.17653	0.01588	0.71492	0.01663	0.32936
0.01593	2.18514	0.01592	0.7173	0.01667	0.33032
0.01597	2.19377	0.01596	0.71968	0.01671	0.33127
0.01601	2.20243	0.016	0.72206	0.01675	0.33223
0.01605	2.21111	0.01604	0.72445	0.01679	0.33319
0.01609	2.2198	0.01608	0.72684	0.01684	0.33415
0.01613	2.22852	0.01612	0.72924	0.01688	0.33511
0.01617	2.23726	0.01616	0.73164	0.01692	0.33607
0.01621	2.24603	0.01617	0.7325	0.01696	0.33703
0.01625	2.25481	0.0162	0.73404	0.017	0.33799
0.01628	2.26362	0.01624	0.73645	0.01704	0.33895
0.01632	2.27244	0.01628	0.73886	0.01708	0.33992
0.01636	2.28129	0.01632	0.74127	0.01712	0.34088
0.0164	2.29016	0.01636	0.74369	0.01714	0.3413
0.01644	2.29905	0.0164	0.74611	0.01716	0.34185
0.01648	2.30797	0.01644	0.74853	0.0172	0.34282
0.01652	2.3169	0.01648	0.75096	0.01724	0.34379
0.01656	2.32586	0.01652	0.75339	0.01728	0.34475
0.0166	2.33484	0.01656	0.75583	0.01732	0.34572
0.01661	2.33631	0.01659	0.75827	0.01736	0.34669
0.01664	2.34384	0.01663	0.76071	0.0174	0.34767
0.01668	2.35286	0.01667	0.76316	0.01744	0.34864
0.01672	2.36191	0.01671	0.76561	0.01748	0.34961
0.01676	2.37097	0.01675	0.76807	0.01752	0.35059
0.0168	2.38006	0.01679	0.77053	0.01756	0.35156
0.01684	2.38917	0.01683	0.77299	0.0176	0.35254
0.01687	2.39831	0.01687	0.77545	0.01764	0.35351
0.01691	2.40746	0.0169	0.7771	0.01769	0.35449
0.01695	2.41664	0.01691	0.77792	0.01773	0.35547
0.01699	2.42584	0.01695	0.7804	0.01777	0.35645
0.01703	2.43506	0.01699	0.78287	0.01781	0.35743
0.01707	2.44431	0.01703	0.78536	0.01785	0.35841
0.01734	2.50758	0.01707	0.78784	0.01789	0.3594
0.01806	2.68514	0.01761	0.82228	0.0179	0.35965
0.0188	2.8734	0.01832	0.86896	0.01868	0.37883
0.01956	3.07669	0.01903	0.91646	0.01946	0.39837
0.02034	3.29533	0.01975	0.96604	0.02023	0.41801

## Sheet: Figure 3d
	Mass activity		Specific activity
RhMo	6.96		3.73
Rh/C	0.19		0.34
Pt/C	0.33		0.53

## Sheet: Figure 3e
	Mass activity
RhMo NSs/C	6.95
Rh2Sb NBs	3.25
Rh/C	0.72
P-Rh/C	0.68
PtRh/C	0.32
Pt6NC-C	3.658
Ru0.96Pt0.04 NTs	2.86
PtNiO-300	2.58
PtRu NWs	2.2
Pt0.1Ru0.9	1.9
Pt0.25Ru0.75-NC	1.654
Pt0.8Ru0.2/C	0.696
Pt/Cu NWs	0.65
Acid-PtNi/C	0.474
PtRu/Mo2C-TaC	0.403
PtNb/NbOx-C	0.36
PtRh	0.322
Pt/p-CNT	0.31

## Sheet: Figure 3f
RhMo H2O2	RhMo H2O2	RhMo H2-Air	RhMo H2-Air	RhMo H2-Air	20%Pt/C H2-O2	20%Pt/C H2-O2	20%Pt/C H2-O2	20%Pt/C H2-Air	20%Pt/C H2-Air	20%Pt/C H2-Air
0.98493	0.00052904	0	1.0127	0	0	1.0561	0	0	1.0254	0
0.89886	0.07295	0	1.0128	0	0.00013835	1.0562	0.00014613	0.00025229	1.0254	0.0002587
0.83785	0.19347	0.05578	0.98747	0.05508	0.06938	0.87474	0.06069	0.08096	0.80367	0.06506
0.83547	0.20018	0.1195	0.84815	0.10136	0.06938	0.87474	0.06069	0.12082	0.78362	0.09468
0.81334	0.25992	0.16145	0.83268	0.13443	0.16151	0.83603	0.13503	0.11961	0.78434	0.09381
0.79456	0.31726	0.20042	0.82104	0.16455	0.19987	0.82551	0.16499	0.20062	0.75296	0.15106
0.77737	0.37298	0.2003	0.82135	0.16452	0.24088	0.8159	0.19653	0.24061	0.73967	0.17797
0.75267	0.45795	0.28116	0.80123	0.22527	0.28109	0.80705	0.22685	0.28104	0.72669	0.20423
0.74829	0.47924	0.3207	0.7926	0.25419	0.28797	0.80597	0.23209	0.32047	0.71389	0.22878
0.73498	0.52966	0.36067	0.78502	0.28313	0.36136	0.79114	0.28588	0.32047	0.71389	0.22878
0.7225	0.57828	0.40093	0.77737	0.31167	0.40103	0.78372	0.31429	0.40092	0.68857	0.27606
0.71112	0.62583	0.40056	0.77746	0.31142	0.44049	0.77693	0.34223	0.44097	0.67612	0.29815
0.69038	0.70519	0.48018	0.7632	0.36648	0.47121	0.77153	0.36355	0.47991	0.66368	0.31851
0.68921	0.71672	0.51961	0.75716	0.39343	0.51974	0.76308	0.3966	0.51948	0.6514	0.33839
0.67933	0.76115	0.55959	0.75047	0.41996	0.55922	0.75674	0.42319	0.54668	0.64281	0.35141
0.66997	0.80392	0.60016	0.74359	0.44627	0.59983	0.74996	0.44985	0.59944	0.62511	0.37472
0.66091	0.84617	0.60515	0.74303	0.44964	0.63969	0.7439	0.47587	0.63941	0.61154	0.39103
0.64376	0.91943	0.67953	0.7312	0.49688	0.67952	0.73732	0.50102	0.67974	0.59816	0.40659
0.6441	0.92754	0.71981	0.72442	0.52144	0.70642	0.73357	0.51821	0.71981	0.5841	0.42044
0.6359	0.96652	0.75976	0.71796	0.54547	0.75952	0.72549	0.55103	0.73723	0.57827	0.42632
0.62803	1.0048	0.79922	0.71136	0.56853	0.79921	0.71933	0.57489	0.79908	0.55624	0.44448
0.62091	1.0431	0.80629	0.71019	0.57262	0.83952	0.71379	0.59924	0.8393	0.54155	0.45452
0.60399	1.1028	0.87955	0.69768	0.61364	0.87899	0.70739	0.62179	0.87985	0.52667	0.46339
0.60529	1.1134	0.91977	0.69112	0.63567	0.91937	0.70207	0.64546	0.91996	0.51171	0.47076
0.59836	1.1491	0.95948	0.68385	0.65615	0.95964	0.69612	0.66802	0.94054	0.50382	0.47387
0.59132	1.1829	0.99952	0.6767	0.67637	1.0002	0.6908	0.69096	0.99972	0.48082	0.48068
0.58374	1.2143	1.0179	0.67308	0.68513	1.04	0.68482	0.71223	1.0393	0.46598	0.4843
0.57044	1.2711	1.0795	0.66154	0.71412	1.0794	0.67934	0.73329	1.0798	0.45017	0.48612
0.57069	1.2784	1.1194	0.65338	0.73139	1.119	0.67388	0.75404	1.1195	0.4345	0.48644
0.56381	1.3082	1.1597	0.64479	0.74774	1.1596	0.66885	0.7756	1.1404	0.42654	0.48642
0.55725	1.3372	1.1995	0.63649	0.76345	1.1994	0.66364	0.79596	1.1993	0.40265	0.48289
0.54983	1.3638	1.2043	0.63567	0.7655	1.2395	0.65813	0.81575	1.2396	0.38592	0.4784
0.53476	1.4066	1.2794	0.61864	0.79146	1.2793	0.65274	0.83502	1.2795	0.3693	0.4725
0.53551	1.4138	1.3198	0.60837	0.80292	1.3168	0.64826	0.85364	1.3199	0.35241	0.46514
0.5279	1.4358	1.36	0.59836	0.81377	1.3594	0.6428	0.87382	1.3404	0.34346	0.46037
0.52027	1.4566	1.3993	0.5877	0.82238	1.3996	0.63758	0.89238	1.3995	0.31727	0.44401
0.51167	1.4738	1.4083	0.58482	0.82362	1.4391	0.6324	0.91008	1.4397	0.29923	0.43079
0.49143	1.4939	1.4796	0.56392	0.83435	1.4767	0.62784	0.92713	1.4795	0.28049	0.41499
0.49241	1.497	1.5194	0.55182	0.83843	1.5198	0.62245	0.94601	1.5196	0.26111	0.39678
0.48216	1.5043	1.5598	0.53837	0.83977	1.5596	0.61676	0.9619	1.5351	0.2525	0.38762
0.47104	1.5073	1.5992	0.52472	0.83914	1.5997	0.61162	0.97843	1.5994	0.22021	0.3522
0.45914	1.5059	1.6123	0.51976	0.83801	1.6399	0.60667	0.99486
0.43269	1.4838	1.6796	0.49517	0.83167	1.6768	0.60206	1.0095
0.43151	1.4845	1.7194	0.48049	0.82614	1.7193	0.5963	1.0252
0.41538	1.4622	1.7595	0.46528	0.81868	1.7593	0.59081	1.0394
0.39736	1.4304	1.7996	0.45023	0.81026	1.7995	0.58521	1.0531
0.3771	1.3878	1.8076	0.44776	0.80936	1.8392	0.58035	1.0674
0.33403	1.2785	1.8795	0.41756	0.7848	1.8792	0.57501	1.0806
0.32979	1.2666	1.9195	0.40212	0.77188	1.9163	0.57003	1.0923
0.29994	1.1758	1.9595	0.38696	0.75825	1.9597	0.5643	1.1059
		1.9998	0.37218	0.74427	1.9996	0.55855	1.1169
		2.007	0.36861	0.7398	2.0391	0.553	1.1276
		2.0795	0.34225	0.71172	2.0737	0.54863	1.1377
		2.1196	0.32744	0.69404	2.1187	0.54231	1.149
		2.1597	0.312	0.67385	2.1594	0.53663	1.1588
		2.1995	0.2967	0.6526	2.1999	0.53101	1.1682
		2.204	0.2952	0.65061	2.2397	0.52533	1.1766
		2.2797	0.26561	0.60549	2.2792	0.52023	1.1857
		2.3194	0.24956	0.57883	2.319	0.51456	1.1933
		2.3598	0.23445	0.55324	2.3593	0.5086	1.1999
		2.4	0.21865	0.52477	2.3994	0.50331	1.2077
		2.4056	0.21658	0.52099	2.4398	0.49769	1.2143
					2.4768	0.49272	1.2204
					2.5184	0.48676	1.2258
					2.5596	0.48085	1.2308
					2.5998	0.47524	1.2355
					2.6394	0.46964	1.2396
					2.6701	0.46581	1.2437
					2.7195	0.45858	1.2471
					2.7595	0.45255	1.2488
					2.7996	0.44631	1.2495
					2.8394	0.44082	1.2517
					2.8751	0.43588	1.2532
					2.919	0.42913	1.2526
					2.9594	0.42292	1.2516
					2.9995	0.41683	1.2503
					3.0396	0.41071	1.2484
					3.0789	0.40496	1.2468
					3.0996	0.4011	1.2432
					3.1597	0.39197	1.2385
					3.2	0.38584	1.2347
					3.2395	0.37938	1.229
					3.2768	0.37336	1.2234
					3.2885	0.37109	1.2203
					3.3596	0.3599	1.2091
					3.3998	0.35303	1.2002
					3.4394	0.34634	1.1912
					3.4747	0.34024	1.1822
					3.5185	0.33238	1.1695
					3.5595	0.32458	1.1554
					3.5993	0.31762	1.1432
					3.6397	0.30981	1.1276
					3.6774	0.30348	1.116
					3.7191	0.29534	1.0984
					3.7598	0.28755	1.0812
					3.7994	0.27893	1.0598
					3.84	0.27029	1.0379
					3.8788	0.26365	1.0226
					--	--	--
					--	--	--
					--	--	--
					--	--	--
					--	--	--
					--	--	--
					--	--	--

[truncated: 34 more sheets: Figure 3g, Figure 3h, Figure 4b, Figure 4b （site 1）, Figure 4b (site 1-2), Figure 4b (site 2), Figure 4b (site 2-3), Figure 4b (site 3), Figure 4b (site 3-4), Figure 4b (site 4), Figure 4b (site 4-5), Figure 4b (site 5), Figure 4b (site 5-6), Figure 4b (site 6), Figure 4b (site 6-7), Figure 4b (site 7), Figure S4, Figure S5, Figure S6, Figure S7 …]
